# Supplementary material for: 4a-Hydroxy-9-(4-hydroxyphenyl)-4,4a,5,6,9,9a-hexahydro-3H-xanthene-1,8(2H,7H)-dione
Source: Acta Crystallogr Sect E Struct Rep Online. 2011 Sep 30;67(Pt 10):o2751. doi: 10.1107/S1600536811038335 (PMC3201323; doi:10.1107/S1600536811038335)
Supplement: Supplementary file 1 [file e-67-o2751-sup1.cif]

##############################################################################
#                                                                            #
# This CIF contains the data in a paper accepted for publication in          #
# Acta Crystallographica Section E. It conforms to the requirements of       #
# Notes for Authors for Acta Crystallographica Section E, and has been       #
# peer reviewed under the auspices of the IUCr Commission on Journals.       #
#                                                                            #
# Full details of the Crystallographic Information File format               #
# are given in the paper "The Crystallographic Information File (CIF):       #
# a New Standard Archive File for Crystallography" by S. R. Hall, F. H.      #
# Allen and I. D. Brown [Acta Cryst. (1991), A47, 655-685].                  #
#                                                                            #
# The current version of the core CIF dictionary is obtainable from          #
# ftp://ftp.iucr.org/pub/cif_core.dic.                                       #
#                                                                            #
# Software is freely available for graphical display of the structure(s)     #
# in this CIF. For information consult the CIF software page                 #
# http://www.iucr.org/resources/cif/software.                                #
#                                                                            #
# This file may be used for bona fide research purposes within the           #
# scientific community so long as proper attribution is given to the journal # 
# article from which it was obtained.                                        #
#                                                                            #
##############################################################################
data_global
_audit_creation_method     SHELXL-97
_journal_date_recd_electronic     2011-08-19
_journal_date_accepted     2011-09-19
_journal_name_full     'Acta Crystallographica, Section E'
_journal_year     2011
_journal_volume     67
_journal_issue     10
_journal_page_first     o2751
_journal_page_last     o2751
_journal_paper_category     QO
_journal_coeditor_code     RK2296
_publ_contact_author_name     'Dr. Yu-lin Zhu'
_publ_contact_author_address
;
School of Chemistry and Environment
South China Normal University
Guangzhou 510006
People's Republic of China
;
_publ_contact_author_email     yulinzhu2002@yahoo.com.cn
_publ_contact_author_fax     ?
_publ_contact_author_phone     '(+8620) 39310258'
_publ_section_title
;\
4a-Hydroxy-9-(4-hydroxyphenyl)-4,4a,5,6,9,9a-hexahydro-3<i>H</i>-xanthene-\
1,8(2<i>H</i>,7<i>H</i>)-dione
;
loop_
    _publ_author_name
    _publ_author_address
    'Wang, Liying'
;
School of Chemistry and Environment
South China Normal University
Guangzhou 510006
People's Republic of  China
;
    'Lu, Weicheng'
;
School of Chemistry and Environment
South China Normal University
Guangzhou 510006
People's Republic of  China
;
    'Yang, Yan'
;
School of Chemistry and Environment
South China Normal University
Guangzhou 510006
People's Republic of  China
;
    'Zhu, Yulin'
;
School of Chemistry and Environment
South China Normal University
Guangzhou 510006
People's Republic of  China
;
data_I
_audit_creation_method     'SHELXL97'
_chemical_name_systematic
;
4a-Hydroxy-9-(4-hydroxyphenyl)-4,4a,5,6,9,9a-hexahydro-3<i>H</i>-xanthene-
1,8(2<i>H</i>,7<i>H</i>)-dione
;
_chemical_name_common
;
3,4,4a,5,6,7,9,9a-Octahydro-4a-hydroxyl-9-(4-hydroxyphenyl)-1<i>H</i>-
xanthene-1,8(2<i>H</i>)-dione
;
_chemical_formula_moiety     'C19 H20 O5'
_chemical_formula_sum     'C19 H20 O5'
_chemical_formula_iupac     'C19 H20 O5'
_chemical_formula_weight     328.35
_chemical_melting_point     ?
_symmetry_cell_setting     monoclinic
_symmetry_space_group_name_H-M     'P 21'
_symmetry_space_group_name_hall     'P 2yb'
loop_
    _symmetry_equiv_pos_as_xyz
    'x, y, z'
    '-x, y+1/2, -z'
_cell_length_a     9.014(4)
_cell_length_b     10.242(4)
_cell_length_c     9.289(4)
_cell_angle_alpha     90.00
_cell_angle_beta     108.194(4)
_cell_angle_gamma     90.00
_cell_volume     814.7(6)
_cell_formula_units_Z     2
_cell_measurement_reflns_used     1885
_cell_measurement_theta_min     2.38
_cell_measurement_theta_max     26.78
_cell_measurement_temperature     295(2)
_exptl_crystal_description     'block'
_exptl_crystal_colour     'colourless'
_exptl_crystal_size_max     0.35
_exptl_crystal_size_mid     0.30
_exptl_crystal_size_min     0.20
_exptl_crystal_density_diffrn     1.339
_exptl_crystal_density_meas     ?
_exptl_crystal_density_method     'not measured'
_exptl_crystal_F_000     348.0
_exptl_absorpt_coefficient_mu     0.097
_exptl_absorpt_correction_type     multi-scan
_exptl_absorpt_process_details     '(<i>SADABS</i>; Bruker, 2004)'
_exptl_absorpt_correction_T_min     0.9670
_exptl_absorpt_correction_T_max     0.9809
_exptl_special_details     ?
_diffrn_ambient_temperature     295(2)
_diffrn_radiation_type     MoK\a
_diffrn_radiation_wavelength     0.71073
_diffrn_radiation_source     'fine-focus sealed tube'
_diffrn_radiation_monochromator     graphite
_diffrn_measurement_device_type     'Bruker APEXII CCD'
_diffrn_measurement_method     '\f- and \w-scans'
_diffrn_detector_area_resol_mean     ?
_diffrn_reflns_number     4840
_diffrn_reflns_av_R_equivalents     0.0271
_diffrn_reflns_av_sigmaI/netI     0.0323
_diffrn_reflns_theta_min     2.31
_diffrn_reflns_theta_max     26.98
_diffrn_reflns_theta_full     26.98
_diffrn_measured_fraction_theta_max     0.993
_diffrn_measured_fraction_theta_full     0.993
_diffrn_reflns_limit_h_min     -11
_diffrn_reflns_limit_h_max     11
_diffrn_reflns_limit_k_min     -13
_diffrn_reflns_limit_k_max     12
_diffrn_reflns_limit_l_min     -10
_diffrn_reflns_limit_l_max     11
_diffrn_standards_number     ?
_diffrn_standards_interval_count     ?
_diffrn_standards_interval_time     ?
_diffrn_standards_decay_%     ?
_refine_special_details
;
 Refinement of <i>F</i>^2^ against ALL reflections. The weighted
 <i>R</i>-factor w<i>R</i> and goodness of fit <i>S</i> are based on
 <i>F</i>^2^, conventional <i>R</i>-factors <i>R</i> are based on <i>F</i>,
 with <i>F</i> set to zero for negative <i>F</i>^2^. The threshold expression
 of <i>F</i>^2^ > 2\s(<i>F</i>^2^) is used only for calculating
 <i>R</i>-factors(gt) etc. and is not relevant to the choice of reflections
 for refinement. <i>R</i>-factors based on <i>F</i>^2^ are statistically about
 twice as large as those based on <i>F</i>, and <i>R</i>-factors based on ALL
 data will be even larger.
;
_reflns_number_total     1876
_reflns_number_gt     1652
_reflns_threshold_expression     >2\s(I)
_refine_ls_structure_factor_coef     Fsqd
_refine_ls_matrix_type     full
_refine_ls_R_factor_all     0.0485
_refine_ls_R_factor_gt     0.0420
_refine_ls_wR_factor_gt     0.1069
_refine_ls_wR_factor_ref     0.1126
_refine_ls_goodness_of_fit_ref     1.038
_refine_ls_restrained_S_all     1.033
_refine_ls_number_reflns     1863
_refine_ls_number_parameters     219
_refine_ls_number_restraints     14
_refine_ls_hydrogen_treatment     constr
_refine_ls_weighting_scheme     calc
_refine_ls_weighting_details
         'calc w=1/[\s^2^(Fo^2^)+(0.0658P)^2^+0.1291P] where P=(Fo^2^+2Fc^2^)/3'
_atom_sites_solution_hydrogens     geom
_atom_sites_solution_primary     direct
_atom_sites_solution_secondary     difmap
_refine_ls_shift/su_max     0.001
_refine_ls_shift/su_mean     0.000
_refine_diff_density_max     0.413
_refine_diff_density_min     -0.189
_refine_ls_extinction_method     none
_refine_ls_extinction_coef     ?
_refine_ls_abs_structure_details
;
;
_refine_ls_abs_structure_Flack     ?
loop_
    _atom_type_symbol
    _atom_type_description
    _atom_type_scat_dispersion_real
    _atom_type_scat_dispersion_imag
    _atom_type_scat_source
    'C' 'C' 0.0033 0.0016
                         'International Tables Vol C Tables 4.2.6.8 and 6.1.1.4'
    'H' 'H' 0.0000 0.0000
                         'International Tables Vol C Tables 4.2.6.8 and 6.1.1.4'
    'O' 'O' 0.0106 0.0060
                         'International Tables Vol C Tables 4.2.6.8 and 6.1.1.4'
_computing_data_collection     '<i>APEX2</i> (Bruker, 2004)'
_computing_cell_refinement     '<i>SAINT</i> (Bruker, 2004)'
_computing_data_reduction     '<i>SAINT</i> (Bruker, 2004)'
_computing_structure_solution     '<i>SHELXS97</i> (Sheldrick, 2008)'
_computing_structure_refinement     '<i>SHELXL97</i> (Sheldrick, 2008)'
_computing_molecular_graphics     '<i>SHELXTL</i>  (Sheldrick, 2008)'
_computing_publication_material     '<i>SHELXTL</i>  (Sheldrick, 2008)'
loop_
    _atom_site_type_symbol
    _atom_site_label
    _atom_site_fract_x
    _atom_site_fract_y
    _atom_site_fract_z
    _atom_site_U_iso_or_equiv
    _atom_site_adp_type
    _atom_site_calc_flag
    _atom_site_refinement_flags
    _atom_site_occupancy
    _atom_site_symmetry_multiplicity
    _atom_site_disorder_assembly
    _atom_site_disorder_group
    C C9 0.1903(3) 0.1561(2) 0.8768(3) 0.0289(5) Uani d . 1 1 . .
    H H9 0.1954 0.0612 0.8912 0.035 Uiso calc R 1 1 . .
    C C9A 0.3440(3) 0.2024(3) 0.8614(3) 0.0307(5) Uani d . 1 1 . .
    C C4A 0.4337(3) 0.2922(3) 0.9542(3) 0.0354(6) Uani d . 1 1 . .
    C C8A 0.1606(3) 0.2192(3) 1.0149(3) 0.0307(6) Uani d . 1 1 . .
    H H13 0.1037 0.3003 0.9782 0.037 Uiso calc R 1 1 . .
    C C5 0.2735(3) 0.3317(3) 1.2653(3) 0.0407(7) Uani d . 1 1 . .
    H H5A 0.2174 0.4116 1.2264 0.049 Uiso calc R 1 1 . .
    H H5B 0.3707 0.3551 1.3417 0.049 Uiso calc R 1 1 . .
    C C8 0.0566(3) 0.1394(3) 1.0823(3) 0.0432(7) Uani d . 1 1 . .
    C C6 0.1760(4) 0.2471(4) 1.3358(4) 0.0483(8) Uani d . 1 1 . .
    H H6A 0.1504 0.2962 1.4142 0.058 Uiso calc R 1 1 . .
    H H6B 0.2362 0.1712 1.3826 0.058 Uiso calc R 1 1 . .
    C C1 0.4046(3) 0.1347(3) 0.7535(3) 0.0375(6) Uani d . 1 1 . .
    C C4B 0.3076(3) 0.2586(3) 1.1383(3) 0.0338(6) Uani d . 1 1 . .
    C C4 0.5792(4) 0.3490(4) 0.9360(4) 0.0492(8) Uani d . 1 1 . .
    H H4A 0.6694 0.3118 1.0114 0.059 Uiso calc R 1 1 . .
    H H4B 0.5803 0.4426 0.9525 0.059 Uiso calc R 1 1 . .
    C C7 0.0251(4) 0.2026(4) 1.2164(4) 0.0540(9) Uani d . 1 1 . .
    H H7A -0.0287 0.1409 1.2619 0.065 Uiso calc R 1 1 . .
    H H7B -0.0428 0.2774 1.1820 0.065 Uiso calc R 1 1 . .
    C C2 0.5553(4) 0.1824(4) 0.7353(5) 0.0656(11) Uani d . 1 1 . .
    H H2A 0.6403 0.1290 0.7971 0.079 Uiso calc R 1 1 . .
    H H2B 0.5513 0.1715 0.6304 0.079 Uiso calc R 1 1 . .
    C C3 0.5892(6) 0.3217(5) 0.7787(6) 0.0818(15) Uani d . 1 1 . .
    H H3A 0.5151 0.3768 0.7058 0.098 Uiso calc R 1 1 . .
    H H3B 0.6930 0.3433 0.7760 0.098 Uiso calc R 1 1 . .
    O O1 0.4005(2) 0.34289(19) 1.0760(2) 0.0357(4) Uani d . 1 1 . .
    O O2 0.3391(3) 0.0380(2) 0.6848(3) 0.0487(6) Uani d . 1 1 . .
    O O4 0.3938(2) 0.1433(2) 1.1914(2) 0.0435(5) Uani d . 1 1 . .
    H H4 0.4795 0.1624 1.2506 0.065 Uiso calc R 1 1 . .
    O O5 -0.3220(3) 0.2708(3) 0.3538(3) 0.0548(6) Uani d . 1 1 . .
    H H5 -0.3326 0.3497 0.3398 0.082 Uiso calc R 1 1 . .
    O O3 0.0004(4) 0.0370(3) 1.0282(3) 0.0698(8) Uani d . 1 1 . .
    C C13 -0.1962(3) 0.2473(3) 0.4795(3) 0.0340(6) Uani d . 1 1 . .
    C C11 0.0184(3) 0.3158(3) 0.6905(3) 0.0350(6) Uani d U 1 1 . .
    H H19 0.0782 0.3830 0.7472 0.042 Uiso calc R 1 1 . .
    C C10 0.0564(3) 0.1873(3) 0.7339(3) 0.0275(5) Uani d U 1 1 . .
    C C14 -0.1588(3) 0.1177(3) 0.5195(3) 0.0376(6) Uani d . 1 1 . .
    H H16 -0.2179 0.0507 0.4616 0.045 Uiso calc R 1 1 . .
    C C15 -0.0334(3) 0.0891(3) 0.6455(3) 0.0323(6) Uani d . 1 1 . .
    H H15 -0.0086 0.0024 0.6717 0.039 Uiso calc R 1 1 . .
    C C12 -0.1073(3) 0.3459(3) 0.5641(3) 0.0365(6) Uani d U 1 1 . .
    H H18 -0.1312 0.4325 0.5367 0.044 Uiso calc R 1 1 . .
loop_
    _atom_site_aniso_label
    _atom_site_aniso_U_11
    _atom_site_aniso_U_22
    _atom_site_aniso_U_33
    _atom_site_aniso_U_12
    _atom_site_aniso_U_13
    _atom_site_aniso_U_23
    C9 0.0264(11) 0.0269(13) 0.0275(13) -0.0013(10) 0.0000(10) 0.0017(10)
    C9A 0.0270(11) 0.0307(13) 0.0306(13) 0.0014(10) 0.0034(10) 0.0007(11)
    C4A 0.0330(12) 0.0342(14) 0.0358(14) -0.0032(11) 0.0062(11) -0.0044(12)
    C8A 0.0306(12) 0.0304(14) 0.0278(13) -0.0016(10) 0.0045(10) 0.0013(11)
    C5 0.0407(14) 0.0428(17) 0.0348(14) 0.0025(13) 0.0064(11) -0.0078(13)
    C8 0.0421(14) 0.0477(17) 0.0379(15) -0.0097(14) 0.0099(12) 0.0021(14)
    C6 0.0621(19) 0.0514(19) 0.0340(15) 0.0075(16) 0.0186(14) 0.0012(14)
    C1 0.0362(13) 0.0389(15) 0.0330(14) 0.0042(12) 0.0044(11) -0.0019(12)
    C4B 0.0330(13) 0.0341(14) 0.0301(14) -0.0014(11) 0.0038(11) -0.0037(11)
    C4 0.0409(15) 0.0504(18) 0.0570(19) -0.0156(14) 0.0165(14) -0.0104(16)
    C7 0.0548(19) 0.061(2) 0.053(2) -0.0116(17) 0.0268(16) -0.0054(18)
    C2 0.0526(19) 0.079(3) 0.075(3) -0.0129(19) 0.0353(19) -0.029(2)
    C3 0.089(3) 0.077(3) 0.105(3) -0.036(3) 0.066(3) -0.027(3)
    O1 0.0346(9) 0.0329(10) 0.0368(10) -0.0065(8) 0.0074(8) -0.0081(8)
    O2 0.0484(12) 0.0473(13) 0.0444(13) 0.0007(10) 0.0059(10) -0.0167(10)
    O4 0.0444(11) 0.0390(11) 0.0378(11) 0.0083(9) -0.0005(8) 0.0008(9)
    O5 0.0443(11) 0.0498(14) 0.0473(13) 0.0012(10) -0.0190(9) 0.0032(11)
    O3 0.0865(18) 0.0670(18) 0.0645(18) -0.0429(15) 0.0359(15) -0.0146(14)
    C13 0.0264(12) 0.0407(15) 0.0285(13) 0.0015(11) -0.0008(10) 0.0030(11)
    C11 0.0354(13) 0.0309(14) 0.0306(13) -0.0029(11) -0.0014(10) 0.0005(11)
    C10 0.0235(11) 0.0307(13) 0.0250(12) -0.0002(10) 0.0031(9) 0.0025(10)
    C14 0.0300(12) 0.0396(16) 0.0351(14) -0.0079(11) -0.0017(11) -0.0065(12)
    C15 0.0319(12) 0.0268(13) 0.0345(14) -0.0013(10) 0.0050(11) 0.0004(11)
    C12 0.0384(13) 0.0300(14) 0.0344(14) 0.0038(11) 0.0017(11) 0.0051(11)
_geom_special_details
;
 All s.u.'s (except the s.u. in the dihedral angle between two l.s. planes)
 are estimated using the full covariance matrix. The cell s.u.'s are taken
 into account individually in the estimation of s.u.'s in distances, angles
 and torsion angles; correlations between s.u.'s in cell parameters are only
 used when they are defined by crystal symmetry. An approximate (isotropic)
 treatment of cell s.u.'s is used for estimating s.u.'s involving l.s. planes.
;
loop_
    _geom_bond_atom_site_label_1
    _geom_bond_atom_site_label_2
    _geom_bond_site_symmetry_2
    _geom_bond_distance
    _geom_bond_publ_flag
    C9 C9A . 1.513(3) ?
    C9 C10 . 1.523(3) ?
    C9 C8A . 1.533(4) ?
    C9 H9 . 0.9800 ?
    C9A C4A . 1.345(4) ?
    C9A C1 . 1.458(4) ?
    C4A O1 . 1.360(3) ?
    C4A C4 . 1.492(4) ?
    C8A C4B . 1.512(3) ?
    C8A C8 . 1.518(4) ?
    C8A H13 . 0.9800 ?
    C5 C4B . 1.508(4) ?
    C5 C6 . 1.521(5) ?
    C5 H5A . 0.9700 ?
    C5 H5B . 0.9700 ?
    C8 O3 . 1.204(4) ?
    C8 C7 . 1.507(5) ?
    C6 C7 . 1.532(5) ?
    C6 H6A . 0.9700 ?
    C6 H6B . 0.9700 ?
    C1 O2 . 1.225(4) ?
    C1 C2 . 1.502(5) ?
    C4B O4 . 1.416(4) ?
    C4B O1 . 1.443(3) ?
    C4 C3 . 1.518(6) ?
    C4 H4A . 0.9700 ?
    C4 H4B . 0.9700 ?
    C7 H7A . 0.9700 ?
    C7 H7B . 0.9700 ?
    C2 C3 . 1.487(6) ?
    C2 H2A . 0.9700 ?
    C2 H2B . 0.9700 ?
    C3 H3A . 0.9700 ?
    C3 H3B . 0.9700 ?
    O4 H4 . 0.8200 ?
    O5 C13 . 1.371(3) ?
    O5 H5 . 0.8200 ?
    C13 C12 . 1.373(4) ?
    C13 C14 . 1.391(4) ?
    C11 C12 . 1.388(4) ?
    C11 C10 . 1.388(4) ?
    C11 H19 . 0.9300 ?
    C10 C15 . 1.387(4) ?
    C14 C15 . 1.381(4) ?
    C14 H16 . 0.9300 ?
    C15 H15 . 0.9300 ?
    C12 H18 . 0.9300 ?
loop_
    _geom_angle_atom_site_label_1
    _geom_angle_atom_site_label_2
    _geom_angle_atom_site_label_3
    _geom_angle_site_symmetry_1
    _geom_angle_site_symmetry_3
    _geom_angle
    _geom_angle_publ_flag
    C9A C9 C10 . . 110.6(2) ?
    C9A C9 C8A . . 110.6(2) ?
    C10 C9 C8A . . 110.0(2) ?
    C9A C9 H9 . . 108.5 ?
    C10 C9 H9 . . 108.5 ?
    C8A C9 H9 . . 108.5 ?
    C4A C9A C1 . . 119.1(2) ?
    C4A C9A C9 . . 122.6(2) ?
    C1 C9A C9 . . 117.8(2) ?
    C9A C4A O1 . . 123.3(2) ?
    C9A C4A C4 . . 124.6(3) ?
    O1 C4A C4 . . 112.0(2) ?
    C4B C8A C8 . . 109.8(2) ?
    C4B C8A C9 . . 114.0(2) ?
    C8 C8A C9 . . 114.2(2) ?
    C4B C8A H13 . . 106.0 ?
    C8 C8A H13 . . 106.0 ?
    C9 C8A H13 . . 106.0 ?
    C4B C5 C6 . . 109.9(3) ?
    C4B C5 H5A . . 109.7 ?
    C6 C5 H5A . . 109.7 ?
    C4B C5 H5B . . 109.7 ?
    C6 C5 H5B . . 109.7 ?
    H5A C5 H5B . . 108.2 ?
    O3 C8 C7 . . 123.7(3) ?
    O3 C8 C8A . . 122.0(3) ?
    C7 C8 C8A . . 114.2(3) ?
    C5 C6 C7 . . 111.1(3) ?
    C5 C6 H6A . . 109.4 ?
    C7 C6 H6A . . 109.4 ?
    C5 C6 H6B . . 109.4 ?
    C7 C6 H6B . . 109.4 ?
    H6A C6 H6B . . 108.0 ?
    O2 C1 C9A . . 121.3(3) ?
    O2 C1 C2 . . 120.7(3) ?
    C9A C1 C2 . . 117.9(3) ?
    O4 C4B O1 . . 108.4(2) ?
    O4 C4B C5 . . 111.4(2) ?
    O1 C4B C5 . . 107.6(2) ?
    O4 C4B C8A . . 107.3(2) ?
    O1 C4B C8A . . 109.7(2) ?
    C5 C4B C8A . . 112.4(2) ?
    C4A C4 C3 . . 110.8(3) ?
    C4A C4 H4A . . 109.5 ?
    C3 C4 H4A . . 109.5 ?
    C4A C4 H4B . . 109.5 ?
    C3 C4 H4B . . 109.5 ?
    H4A C4 H4B . . 108.1 ?
    C8 C7 C6 . . 111.9(3) ?
    C8 C7 H7A . . 109.2 ?
    C6 C7 H7A . . 109.2 ?
    C8 C7 H7B . . 109.2 ?
    C6 C7 H7B . . 109.2 ?
    H7A C7 H7B . . 107.9 ?
    C3 C2 C1 . . 113.4(3) ?
    C3 C2 H2A . . 108.9 ?
    C1 C2 H2A . . 108.9 ?
    C3 C2 H2B . . 108.9 ?
    C1 C2 H2B . . 108.9 ?
    H2A C2 H2B . . 107.7 ?
    C2 C3 C4 . . 111.7(4) ?
    C2 C3 H3A . . 109.3 ?
    C4 C3 H3A . . 109.3 ?
    C2 C3 H3B . . 109.3 ?
    C4 C3 H3B . . 109.3 ?
    H3A C3 H3B . . 107.9 ?
    C4A O1 C4B . . 114.3(2) ?
    C4B O4 H4 . . 109.5 ?
    C13 O5 H5 . . 109.5 ?
    O5 C13 C12 . . 122.5(3) ?
    O5 C13 C14 . . 117.5(2) ?
    C12 C13 C14 . . 120.0(2) ?
    C12 C11 C10 . . 121.2(3) ?
    C12 C11 H19 . . 119.4 ?
    C10 C11 H19 . . 119.4 ?
    C15 C10 C11 . . 118.0(2) ?
    C15 C10 C9 . . 121.4(2) ?
    C11 C10 C9 . . 120.6(2) ?
    C15 C14 C13 . . 119.6(3) ?
    C15 C14 H16 . . 120.2 ?
    C13 C14 H16 . . 120.2 ?
    C14 C15 C10 . . 121.3(3) ?
    C14 C15 H15 . . 119.3 ?
    C10 C15 H15 . . 119.3 ?
    C13 C12 C11 . . 119.8(3) ?
    C13 C12 H18 . . 120.1 ?
    C11 C12 H18 . . 120.1 ?
loop_
    _geom_torsion_atom_site_label_1
    _geom_torsion_atom_site_label_2
    _geom_torsion_atom_site_label_3
    _geom_torsion_atom_site_label_4
    _geom_torsion_site_symmetry_1
    _geom_torsion_site_symmetry_2
    _geom_torsion_site_symmetry_3
    _geom_torsion_site_symmetry_4
    _geom_torsion
    _geom_torsion_publ_flag
    C10 C9 C9A C4A . . . . 118.8(3) ?
    C8A C9 C9A C4A . . . . -3.4(3) ?
    C10 C9 C9A C1 . . . . -68.9(3) ?
    C8A C9 C9A C1 . . . . 169.0(2) ?
    C1 C9A C4A O1 . . . . -167.6(3) ?
    C9 C9A C4A O1 . . . . 4.7(4) ?
    C1 C9A C4A C4 . . . . 13.1(4) ?
    C9 C9A C4A C4 . . . . -174.7(3) ?
    C9A C9 C8A C4B . . . . -26.3(3) ?
    C10 C9 C8A C4B . . . . -148.8(2) ?
    C9A C9 C8A C8 . . . . -153.6(2) ?
    C10 C9 C8A C8 . . . . 83.9(3) ?
    C4B C8A C8 O3 . . . . -131.1(3) ?
    C9 C8A C8 O3 . . . . -1.7(4) ?
    C4B C8A C8 C7 . . . . 51.6(3) ?
    C9 C8A C8 C7 . . . . -179.0(3) ?
    C4B C5 C6 C7 . . . . -56.4(4) ?
    C4A C9A C1 O2 . . . . 167.8(3) ?
    C9 C9A C1 O2 . . . . -4.8(4) ?
    C4A C9A C1 C2 . . . . -8.8(4) ?
    C9 C9A C1 C2 . . . . 178.6(3) ?
    C6 C5 C4B O4 . . . . -61.1(3) ?
    C6 C5 C4B O1 . . . . -179.8(2) ?
    C6 C5 C4B C8A . . . . 59.3(3) ?
    C8 C8A C4B O4 . . . . 67.0(3) ?
    C9 C8A C4B O4 . . . . -62.6(3) ?
    C8 C8A C4B O1 . . . . -175.5(2) ?
    C9 C8A C4B O1 . . . . 54.9(3) ?
    C8 C8A C4B C5 . . . . -55.9(3) ?
    C9 C8A C4B C5 . . . . 174.6(2) ?
    C9A C4A C4 C3 . . . . 15.5(5) ?
    O1 C4A C4 C3 . . . . -163.9(3) ?
    O3 C8 C7 C6 . . . . 132.1(4) ?
    C8A C8 C7 C6 . . . . -50.7(4) ?
    C5 C6 C7 C8 . . . . 52.4(4) ?
    O2 C1 C2 C3 . . . . 159.2(4) ?
    C9A C1 C2 C3 . . . . -24.1(5) ?
    C1 C2 C3 C4 . . . . 52.2(6) ?
    C4A C4 C3 C2 . . . . -47.4(5) ?
    C9A C4A O1 C4B . . . . 25.7(4) ?
    C4 C4A O1 C4B . . . . -154.9(2) ?
    O4 C4B O1 C4A . . . . 62.6(3) ?
    C5 C4B O1 C4A . . . . -176.7(2) ?
    C8A C4B O1 C4A . . . . -54.2(3) ?
    C12 C11 C10 C15 . . . . 1.1(4) ?
    C12 C11 C10 C9 . . . . -177.3(2) ?
    C9A C9 C10 C15 . . . . 117.6(3) ?
    C8A C9 C10 C15 . . . . -120.0(2) ?
    C9A C9 C10 C11 . . . . -64.0(3) ?
    C8A C9 C10 C11 . . . . 58.4(3) ?
    O5 C13 C14 C15 . . . . -179.8(3) ?
    C12 C13 C14 C15 . . . . 0.9(4) ?
    C13 C14 C15 C10 . . . . 0.2(4) ?
    C11 C10 C15 C14 . . . . -1.1(4) ?
    C9 C10 C15 C14 . . . . 177.3(2) ?
    O5 C13 C12 C11 . . . . 179.8(3) ?
    C14 C13 C12 C11 . . . . -0.9(4) ?
    C10 C11 C12 C13 . . . . -0.1(4) ?
loop_
    _geom_hbond_atom_site_label_D
    _geom_hbond_atom_site_label_H
    _geom_hbond_atom_site_label_A
    _geom_hbond_site_symmetry_A
    _geom_hbond_distance_DH
    _geom_hbond_distance_HA
    _geom_hbond_distance_DA
    _geom_hbond_angle_DHA
    O4 H4 O5 1_656 0.82 2.07 2.852(3) 159.5
    O5 H5 O2 2_556 0.82 1.94 2.758(4) 175.2
    C4 H4B O4 2_657 0.97 2.50 3.274(5) 136.5
    C8A H13 O3 2_557 0.98 2.59 3.535(4) 161.3
    C12 H18 O2 2_556 0.93 2.55 3.251(4) 132.4
