# Supplementary material for: 4a-Hydroxy-9-(4-hydroxyphenyl)-4,4a,5,6,9,9a-hexahydro-3H-xanthene-1,8(2H,7H)-dione
Source: Acta Crystallogr Sect E Struct Rep Online. 2011 Sep 30;67(Pt 10):o2751. doi: 10.1107/S1600536811038335 (PMC3201323; doi:10.1107/S1600536811038335)
Supplement: Supplementary file 2 [file e-67-o2751-Isup2.hkl]

# 
# h,k,l, Fc-squared, Fo-squared, sigma(Fo-squared) and status flag 
# 
data_I
_shelx_title ' 081107b in P2(1)' 
_shelx_refln_list_code          4 
_shelx_F_calc_maximum      109.33 
_exptl_crystal_F_000       348.00 
_reflns_d_resolution_high  0.7832 
 
loop_ 
 _symmetry_equiv_pos_as_xyz 
 'x, y, z' 
 '-x, y+1/2, -z' 
 
_cell_length_a     9.0136 
_cell_length_b    10.2423 
_cell_length_c     9.2894 
_cell_angle_alpha  90.000 
_cell_angle_beta  108.194 
_cell_angle_gamma  90.000 
 
_shelx_F_squared_multiplier     1.000 
 
loop_ 
 _refln_index_h 
 _refln_index_k 
 _refln_index_l 
 _refln_F_squared_calc 
 _refln_F_squared_meas 
 _refln_F_squared_sigma 
 _refln_observed_status 
   1   0   0       10.28       11.00      1.24 o 
   2   0   0      812.39      727.45     45.39 o 
   3   0   0     1642.18     1663.40     25.76 o 
   4   0   0      364.04      342.15      5.80 o 
   5   0   0     1016.12     1005.46     16.03 o 
   6   0   0       72.39       81.02      1.98 o 
   7   0   0       82.04       76.73      3.58 o 
   8   0   0      148.79      146.04      7.01 o 
   9   0   0        9.75        9.03      2.18 o 
  10   0   0        1.70        4.63      1.90 o 
   1   1   0     2250.61     1951.92    132.96 o 
   2   1   0      338.64      300.51      3.20 o 
   3   1   0      420.40      398.29      4.62 o 
   4   1   0       40.45       39.99      0.77 o 
   5   1   0       70.69       77.92      1.30 o 
   6   1   0      186.49      195.87      3.02 o 
   7   1   0        1.79        1.58      0.45 o 
   8   1   0      119.81      118.01      3.17 o 
   9   1   0       13.92       18.28      1.96 o 
  10   1   0        6.50        6.37      1.93 o 
   0   2   0    11953.25    11513.60    293.12 o 
   1   2   0     1230.09     1182.76     18.43 o 
   2   2   0      247.90      271.92      4.03 o 
   3   2   0       42.93       39.03      0.84 o 
   4   2   0      101.72       99.76      1.67 o 
   5   2   0      178.33      180.26      2.76 o 
   6   2   0      154.98      153.19      3.72 o 
   7   2   0       86.51       89.30      2.14 o 
   8   2   0      135.41      134.66      6.40 o 
   9   2   0       37.98       36.09      1.82 o 
  10   2   0       28.32       23.75      2.37 o 
   1   3   0      239.57      207.49      3.60 o 
   2   3   0      897.86      955.10     13.24 o 
   3   3   0      296.38      295.77      4.05 o 
   4   3   0        7.32       10.28      0.58 o 
   5   3   0       21.90       27.52      1.42 o 
   6   3   0      109.31      114.84      2.49 o 
   7   3   0       55.11       53.04      1.63 o 
   8   3   0       60.71       60.86      1.86 o 
   9   3   0       39.14       44.36      2.97 o 
  10   3   0        3.75        1.59      0.85 o 
   0   4   0      847.14      789.50     20.93 o 
   1   4   0      151.43      132.16      2.58 o 
   2   4   0      492.24      541.83      8.82 o 
   3   4   0      504.08      543.86      7.95 o 
   4   4   0      138.01      143.48      2.77 o 
   5   4   0      108.20      112.76      2.96 o 
   6   4   0      401.24      416.21      6.78 o 
   7   4   0       87.72       93.92      2.35 o 
   8   4   0       38.47       34.68      1.55 o 
   9   4   0       63.39       73.43      2.72 o 
  10   4   0       17.54       16.88      1.83 o 
   1   5   0      243.96      268.26      4.80 o 
   2   5   0      153.84      177.98      3.40 o 
   3   5   0       19.93       19.56      0.84 o 
   4   5   0      183.51      183.97      3.85 o 
   5   5   0      175.68      166.73      3.31 o 
   6   5   0      302.51      307.60      7.17 o 
   7   5   0       84.91       80.23      2.22 o 
   8   5   0       25.46       29.65      1.47 o 
   9   5   0       19.55       24.90      2.06 o 
  10   5   0        4.69        5.49      1.38 o 
   0   6   0      499.83      539.26     15.04 o 
   1   6   0      179.89      167.24      3.38 o 
   2   6   0      301.53      333.14      5.91 o 
   3   6   0       56.43       50.52      2.06 o 
   4   6   0       33.87       29.51      1.76 o 
   5   6   0       74.19       74.06      2.24 o 
   6   6   0      224.66      233.45      4.99 o 
   7   6   0       16.99       20.36      1.56 o 
   8   6   0        9.03        8.98      1.12 o 
   9   6   0       13.74       16.75      1.79 o 
   1   7   0      118.82      141.30      4.98 o 
   2   7   0        2.06        1.34      0.65 o 
   3   7   0      115.64      114.50      3.56 o 
   4   7   0       70.85       72.02      2.18 o 
   5   7   0      134.09      132.90      3.34 o 
   6   7   0       64.52       68.42      2.68 o 
   7   7   0       51.27       51.34      2.41 o 
   8   7   0        4.90        4.51      1.12 o 
   9   7   0       15.53       15.56      1.76 o 
   0   8   0        0.03        0.12      0.70 o 
   1   8   0       33.59       34.52      1.49 o 
   2   8   0      104.08      105.53      3.81 o 
   3   8   0       77.10       70.45      3.64 o 
   4   8   0       46.74       44.98      1.73 o 
   5   8   0        0.19        0.39      0.60 o 
   6   8   0        7.26        7.78      1.11 o 
   7   8   0        9.73        9.59      2.25 o 
   8   8   0       21.56       22.25      1.88 o 
   1   9   0        9.62        6.90      1.09 o 
   2   9   0       64.94       59.98      2.59 o 
   3   9   0       10.66       10.87      1.12 o 
   4   9   0       11.11        8.06      1.08 o 
   5   9   0        2.41        2.73      0.76 o 
   6   9   0        6.94        6.00      1.05 o 
   7   9   0        4.03        3.76      1.03 o 
   0  10   0      137.87      155.32      7.91 o 
   1  10   0       25.68       27.68      1.88 o 
   2  10   0       32.93       29.43      2.59 o 
   3  10   0        5.07        6.07      0.98 o 
   4  10   0       31.30       25.92      1.74 o 
   5  10   0       32.20       35.21      4.70 o 
   6  10   0        6.15        1.99      1.32 o 
   7  10   0        8.38        9.79      1.40 o 
   2  11   0        3.02        1.78      1.04 o 
   3  11   0       30.18       28.74      1.82 o 
   4  11   0        7.56        5.53      1.08 o 
   5  11   0        2.07        2.04      0.85 o 
   2  12   0        3.35        3.04      1.47 o 
   3  12   0       10.03        8.92      1.25 o 
   4  12   0        6.83        5.32      1.14 o 
   1  13   0        3.30        3.40      1.76 o 
 -11   0   1        2.39       -0.35      1.62 o 
 -10   0   1        0.93        2.44      1.58 o 
  -9   0   1        4.17        8.66      2.06 o 
  -8   0   1       64.79       67.80      2.61 o 
  -7   0   1        2.25        3.32      0.62 o 
  -6   0   1      244.85      240.71      4.55 o 
  -5   0   1     1149.05     1142.08     18.18 o 
  -4   0   1      648.78      563.28     10.01 o 
  -3   0   1     1223.40     1117.60     18.09 o 
  -2   0   1      790.46      895.71     13.98 o 
  -1   0   1      243.22      287.22      5.57 o 
   0   0   1     1071.58     1150.67     22.09 o 
   1   0   1     1842.81     1747.64     33.45 o 
   2   0   1     1001.57      856.57     56.54 o 
   3   0   1        3.67        7.96      1.08 o 
   4   0   1      213.77      209.96      3.77 o 
   5   0   1        5.05        3.08      0.40 o 
   6   0   1       20.45       17.92      1.16 o 
   7   0   1      178.29      169.26      4.53 o 
   8   0   1      128.59      126.63      6.57 o 
   9   0   1        9.79       10.37      2.35 o 
  10   0   1        3.45        1.98      1.61 o 
 -11   1   1        2.26        1.09      1.53 o 
 -10   1   1       17.90       18.65      2.06 o 
  -9   1   1        0.79        0.80      0.60 o 
  -8   1   1        2.40        2.51      0.66 o 
  -7   1   1       27.81       27.55      1.46 o 
  -6   1   1      110.09      106.62      1.73 o 
  -5   1   1        4.82        6.29      0.40 o 
  -4   1   1      166.79      190.23      3.14 o 
  -3   1   1      171.65      182.79      2.45 o 
  -2   1   1     1718.71     1758.55     21.13 o 
  -1   1   1     2546.57     2446.94     36.32 o 
   0   1   1      554.65      613.81      7.48 o 
   1   1   1     3812.53     3524.33    175.58 o 
   2   1   1     1522.05     1430.83     19.54 o 
   3   1   1      550.05      513.89      7.10 o 
   4   1   1       12.77       15.07      0.44 o 
   5   1   1      201.96      211.69      3.11 o 
   6   1   1       27.60       28.30      0.87 o 
   7   1   1      138.90      128.20      3.25 o 
   8   1   1       56.34       57.31      2.98 o 
   9   1   1       48.08       45.10      2.84 o 
  10   1   1       10.69       10.51      1.84 o 
 -11   2   1       16.16       13.06      2.97 o 
 -10   2   1       28.14       24.74      1.65 o 
  -9   2   1       52.74       56.23      2.19 o 
  -8   2   1        7.77        9.04      0.87 o 
  -7   2   1        1.88        1.12      0.47 o 
  -6   2   1      137.70      147.37      2.48 o 
  -5   2   1       20.15       20.72      0.70 o 
  -4   2   1      718.09      715.60      9.04 o 
  -3   2   1      130.10      110.72      1.88 o 
  -2   2   1      225.77      238.96      3.48 o 
  -1   2   1      176.55      166.12      2.45 o 
   0   2   1      132.27      149.24      2.25 o 
   1   2   1     4259.58     4224.06    108.98 o 
   2   2   1      244.32      217.99      4.11 o 
   3   2   1        0.50        1.66      0.27 o 
   4   2   1       11.07       10.54      0.47 o 
   5   2   1      123.47      128.37      2.13 o 
   6   2   1       12.21       12.79      1.01 o 
   7   2   1      148.29      150.54      3.69 o 
   8   2   1       10.15        9.01      2.04 o 
   9   2   1        7.83        9.28      1.62 o 
  10   2   1        3.84        5.50      1.50 o 
 -10   3   1        9.21        9.14      1.39 o 
  -9   3   1       20.18       17.19      2.70 o 
  -8   3   1        7.75        7.02      0.78 o 
  -7   3   1       55.59       52.20      1.60 o 
  -6   3   1      189.95      179.40      3.35 o 
  -5   3   1       94.06       95.10      1.75 o 
  -4   3   1        0.42        1.03      0.26 o 
  -3   3   1      235.30      207.21      3.23 o 
  -2   3   1      219.67      200.62      3.05 o 
  -1   3   1       69.14       62.71      1.17 o 
   0   3   1      811.17      751.62     13.94 o 
   1   3   1      673.65      692.62      9.70 o 
   2   3   1     1347.20     1365.07     22.31 o 
   3   3   1       14.90       13.11      1.03 o 
   4   3   1       18.15       19.10      1.10 o 
   5   3   1       38.13       33.76      1.03 o 
   6   3   1       75.53       74.03      1.91 o 
   7   3   1      130.71      126.37      4.05 o 
   8   3   1       94.69       96.94      3.62 o 
   9   3   1       25.33       22.33      1.60 o 
  10   3   1       13.86       12.26      2.46 o 
 -10   4   1       21.19       23.73      2.06 o 
  -9   4   1        4.66        3.65      0.84 o 
  -8   4   1       32.35       28.07      1.31 o 
  -7   4   1       76.78       80.98      2.95 o 
  -6   4   1       79.79       78.90      1.98 o 
  -5   4   1      166.37      174.75      3.91 o 
  -4   4   1       37.32       42.26      1.88 o 
  -3   4   1      145.74      135.72      2.35 o 
  -2   4   1     1022.84      976.62     13.31 o 
  -1   4   1      103.05       97.95      2.35 o 
   0   4   1       58.85       73.24      1.49 o 
   1   4   1     1148.16     1166.12     18.32 o 
   2   4   1      197.71      194.72      3.98 o 
   3   4   1       78.18       93.62      2.44 o 
   4   4   1      104.77      102.71      2.76 o 
   5   4   1       78.19       80.96      2.08 o 
   6   4   1      161.18      167.75      3.42 o 
   7   4   1       86.08       86.82      3.00 o 
   8   4   1       12.19       13.80      1.27 o 
   9   4   1       11.38       10.36      1.55 o 
  10   4   1       25.13       26.29      2.14 o 
 -10   5   1       14.58       18.16      2.40 o 
  -9   5   1       14.85       14.34      1.36 o 
  -8   5   1       53.44       54.04      2.11 o 
  -7   5   1       25.20       23.75      1.57 o 
  -6   5   1       71.91       68.38      2.09 o 
  -5   5   1      208.40      208.81      4.29 o 
  -4   5   1       25.99       28.70      0.95 o 
  -3   5   1       16.96       16.46      0.70 o 
  -2   5   1       88.11       94.88      1.82 o 
  -1   5   1      305.02      320.78      5.32 o 
   0   5   1      117.39      127.28      3.03 o 
   1   5   1      109.35      113.97      3.11 o 
   2   5   1      210.34      236.81      5.77 o 
   3   5   1      422.43      437.26      8.12 o 
   4   5   1       44.27       39.72      1.66 o 
   5   5   1       53.50       60.46      1.83 o 
   6   5   1       10.70        9.77      0.88 o 
   7   5   1       83.33       87.01      2.39 o 
   8   5   1       43.56       43.63      2.30 o 
   9   5   1        4.65        3.49      0.98 o 
  -9   6   1       17.04       19.15      1.74 o 
  -8   6   1       41.27       42.00      2.17 o 
  -7   6   1      105.73      101.27      3.77 o 
  -6   6   1       58.57       61.77      2.41 o 
  -5   6   1      335.13      325.01      6.23 o 
  -4   6   1      100.66      102.27      2.55 o 
  -3   6   1       31.93       24.57      0.99 o 
  -2   6   1      211.44      186.33      3.14 o 
  -1   6   1       12.69       18.17      0.72 o 
   0   6   1      334.35      356.73      7.35 o 
   1   6   1      214.81      237.35      4.46 o 
   2   6   1      222.82      217.32      5.54 o 
   3   6   1       29.49       37.12      1.96 o 
   4   6   1       66.11       61.05      3.20 o 
   5   6   1       99.91       90.84      2.41 o 
   6   6   1      168.43      164.74      3.58 o 
   7   6   1       50.80       53.64      1.90 o 
   8   6   1       11.50       15.16      2.59 o 
   9   6   1        1.75        1.33      1.00 o 
  -9   7   1       20.46       20.31      2.25 o 
  -8   7   1       46.57       46.35      5.00 o 
  -7   7   1       89.65       85.90      3.18 o 
  -6   7   1       20.93       16.81      1.41 o 
  -5   7   1      121.15      111.01      3.43 o 
  -4   7   1       62.65       56.49      2.44 o 
  -3   7   1       66.82       65.48      1.96 o 
  -2   7   1       29.47       26.16      1.37 o 
  -1   7   1       64.42       55.81      1.61 o 
   0   7   1      278.63      263.72      5.06 o 
   1   7   1       15.94       10.55      1.13 o 
   2   7   1        4.96        7.98      2.31 o 
   3   7   1       43.98       42.22      3.40 o 
   4   7   1        9.84       10.84      1.32 o 
   5   7   1        5.96        4.75      0.87 o 
   6   7   1       36.58       35.51      1.72 o 
   7   7   1        3.69        3.53      0.84 o 
   8   7   1        8.73        8.34      1.31 o 
  -8   8   1        4.82        5.36      1.13 o 
  -7   8   1       15.86       12.33      1.44 o 
  -6   8   1        0.02       -0.54      0.54 o 
  -5   8   1       33.81       39.98      1.97 o 
  -4   8   1       78.14       81.10      2.81 o 
  -3   8   1       53.87       56.91      2.56 o 
  -2   8   1       82.16       82.55      2.24 o 
  -1   8   1       14.43       14.98      0.91 o 
   0   8   1       25.72       30.35      1.35 o 
   1   8   1      354.81      367.87      8.78 o 
   2   8   1       21.06       23.71      4.64 o 
   3   8   1       13.08       12.23      1.39 o 
   4   8   1       43.29       45.58      2.97 o 
   5   8   1        3.77        2.72      0.74 o 
   6   8   1       32.57       23.58      2.68 o 
   7   8   1       18.70       16.82      1.60 o 
   8   8   1        4.65        4.62      1.22 o 
  -8   9   1        9.01        8.37      2.73 o 
  -7   9   1        0.03        0.35      0.77 o 
  -6   9   1        6.29        5.58      1.04 o 
  -5   9   1       19.07       16.84      1.46 o 
  -4   9   1        0.92        0.14      0.55 o 
  -3   9   1       78.45       75.75      2.67 o 
  -2   9   1       54.93       51.97      2.05 o 
  -1   9   1        9.55        7.71      0.74 o 
   0   9   1       99.31       94.27      7.03 o 
   1   9   1       47.65       45.30      2.35 o 
   2   9   1       63.31       65.36      2.83 o 
   3   9   1       26.28       25.15      3.22 o 
   4   9   1        3.75        2.48      1.17 o 
   5   9   1        7.22        6.74      1.05 o 
   6   9   1       14.65        9.77      1.31 o 
   7   9   1        2.70        1.83      0.90 o 
  -7  10   1        2.08        2.17      0.95 o 
  -6  10   1        4.09        2.61      0.90 o 
  -5  10   1       17.11       18.33      1.59 o 
  -4  10   1       11.04        7.06      1.08 o 
  -3  10   1       49.68       47.89      2.15 o 
  -2  10   1       14.19       14.51      1.23 o 
  -1  10   1       20.91       19.28      2.16 o 
   0  10   1        6.86        8.47      1.02 o 
   1  10   1       10.33       13.52      2.90 o 
   2  10   1       37.21       39.08      2.33 o 
   3  10   1       11.51        7.44      1.73 o 
   4  10   1        0.50        1.82      0.75 o 
   5  10   1        8.56        8.34      2.80 o 
   6  10   1        0.05        0.27      0.77 o 
  -6  11   1        7.71        8.79      1.34 o 
  -5  11   1        0.99        0.89      0.82 o 
  -4  11   1       32.17       31.52      1.95 o 
  -3  11   1       23.52       26.77      1.73 o 
  -2  11   1        6.16        6.45      1.66 o 
  -1  11   1       33.04       33.92      5.99 o 
   0  11   1       26.55       27.68      2.15 o 
   1  11   1       13.03       14.19      1.68 o 
   2  11   1       27.39       28.10      2.73 o 
   3  11   1        8.88        6.05      1.62 o 
   4  11   1       10.03       10.30      1.67 o 
   5  11   1        1.29        0.19      0.78 o 
  -4  12   1        0.40        1.32      0.85 o 
  -3  12   1        7.40       10.55      2.18 o 
  -2  12   1       37.87       45.21      3.56 o 
  -1  12   1       13.32       16.24      1.97 o 
   2  12   1        3.41        7.97      1.92 o 
   3  12   1        8.94       11.31      1.40 o 
  -1  13   1        5.36        7.40      2.05 o 
 -11   0   2        5.52        5.77      2.06 o 
 -10   0   2       11.85       12.70      2.51 o 
  -9   0   2        6.57        7.17      1.14 o 
  -8   0   2       21.14       18.80      2.62 o 
  -7   0   2        1.53        1.14      0.45 o 
  -6   0   2       55.22       54.56      1.62 o 
  -5   0   2       27.65       32.97      1.12 o 
  -4   0   2      110.28      118.71      3.43 o 
  -3   0   2      787.35      891.03     14.13 o 
  -2   0   2     3917.18     3733.81    102.19 o 
  -1   0   2     1896.06     1818.55     34.84 o 
   0   0   2      608.89      497.09      9.94 o 
   1   0   2      128.13       93.88      2.39 o 
   2   0   2     1186.01     1189.23     23.28 o 
   3   0   2     2162.31     2196.37     42.36 o 
   4   0   2      480.11      500.86      8.35 o 
   5   0   2       15.53       13.91      0.97 o 
   6   0   2        1.04        1.93      1.84 o 
   7   0   2       16.19       11.84      2.16 o 
   8   0   2       29.99       21.29      2.86 o 
   9   0   2       18.22       19.01      3.03 o 
  10   0   2        2.27        6.24      2.43 o 
 -11   1   2        6.79        7.70      2.42 o 
 -10   1   2       11.58       11.23      1.21 o 
  -9   1   2       18.96       19.34      1.37 o 
  -8   1   2       65.97       66.13      1.61 o 
  -7   1   2       17.57       20.13      0.76 o 
  -6   1   2       67.65       60.71      1.22 o 
  -5   1   2       57.60       60.20      1.14 o 
  -4   1   2      270.01      305.78      4.07 o 
  -3   1   2     1093.95     1018.79     13.77 o 
  -2   1   2     2815.59     2856.84     43.58 o 
  -1   1   2     2355.84     2428.83     36.16 o 
   0   1   2      553.10      553.41      6.88 o 
   1   1   2      119.05      124.40      2.09 o 
   2   1   2     1200.76     1327.53     18.28 o 
   3   1   2      263.97      235.80      3.27 o 
   4   1   2       41.68       43.88      0.93 o 
   5   1   2       57.09       50.32      1.14 o 
   6   1   2      229.76      225.56      4.75 o 
   7   1   2       14.07       13.62      1.07 o 
   8   1   2       14.48       19.01      4.02 o 
   9   1   2       11.25       13.21      1.95 o 
  10   1   2       10.61       11.83      2.02 o 
 -11   2   2       17.28       15.10      3.17 o 
 -10   2   2       24.40       27.98      2.07 o 
  -9   2   2        0.99        0.64      0.56 o 
  -8   2   2       19.00       20.31      1.07 o 
  -7   2   2       19.54       18.11      0.82 o 
  -6   2   2       80.47       93.37      1.81 o 
  -5   2   2       77.82       88.30      1.65 o 
  -4   2   2      948.55     1011.25     13.80 o 
  -3   2   2      478.96      531.83      7.43 o 
  -2   2   2     1193.83     1188.13     18.11 o 
  -1   2   2      631.13      595.41      9.23 o 
   0   2   2      703.58      646.73      8.01 o 
   1   2   2     1765.15     1767.28     21.35 o 
   2   2   2      851.14      892.22     12.48 o 
   3   2   2      444.98      476.93      7.01 o 
   4   2   2      551.08      568.94      9.73 o 
   5   2   2       64.71       59.05      2.34 o 
   6   2   2      225.92      216.75      3.94 o 
   7   2   2       66.17       67.56      2.26 o 
   8   2   2       70.59       64.15      3.95 o 
   9   2   2       11.74       12.15      1.88 o 
  10   2   2        2.46        5.71      1.65 o 
 -11   3   2       15.04       17.68      1.97 o 
 -10   3   2       11.98       13.96      1.66 o 
  -9   3   2       35.23       36.01      2.70 o 
  -8   3   2        9.53        9.71      0.97 o 
  -7   3   2       47.32       46.30      1.47 o 
  -6   3   2        6.97        8.02      0.79 o 
  -5   3   2       14.05       14.01      1.48 o 
  -4   3   2      337.32      362.85      5.37 o 
  -3   3   2      707.39      708.39      9.81 o 
  -2   3   2      144.75      145.08      2.32 o 
  -1   3   2      238.80      219.13      3.74 o 
   0   3   2     1019.43     1091.57     13.38 o 
   1   3   2      194.44      206.89      3.53 o 
   2   3   2      368.10      352.35      6.50 o 
   3   3   2      320.72      337.13      6.42 o 
   4   3   2       83.05       87.00      2.48 o 
   5   3   2       73.68       66.42      2.22 o 
   6   3   2      322.88      316.45      5.44 o 
   7   3   2       23.41       25.52      2.04 o 
   8   3   2       49.17       49.92      2.08 o 
   9   3   2        0.55       -0.39      1.11 o 
 -10   4   2       14.93       15.30      2.16 o 
  -9   4   2        2.21        2.52      0.85 o 
  -8   4   2       38.50       36.73      1.85 o 
  -7   4   2       97.41      102.01      3.89 o 
  -6   4   2      103.52      114.95      2.74 o 
  -5   4   2       32.76       38.53      1.12 o 
  -4   4   2      340.10      344.38      5.21 o 
  -3   4   2      275.57      275.81      4.22 o 
  -2   4   2      103.74       90.20      1.67 o 
  -1   4   2      249.47      282.76      4.78 o 
   0   4   2      344.93      328.51      5.34 o 
   1   4   2      376.21      408.64      5.35 o 
   2   4   2     1505.77     1660.30     23.03 o 
   3   4   2      131.98      120.27      3.00 o 
   4   4   2       55.82       55.86      2.01 o 
   5   4   2      372.79      383.84      7.67 o 
   6   4   2       69.69       64.90      1.69 o 
   7   4   2       40.25       40.66      1.57 o 
   8   4   2        7.21        9.30      1.15 o 
   9   4   2        6.02        5.51      1.13 o 
 -10   5   2        7.29       11.17      1.47 o 
  -9   5   2        4.51        3.22      1.07 o 
  -8   5   2       69.35       66.53      4.38 o 
  -7   5   2       48.17       42.90      1.99 o 
  -6   5   2       94.62       95.08      3.02 o 
  -5   5   2       26.44       26.63      1.13 o 
  -4   5   2      108.81      107.41      2.13 o 
  -3   5   2       15.66       18.69      0.74 o 
  -2   5   2       89.41       95.78      1.82 o 
  -1   5   2       72.54       72.12      3.22 o 
   0   5   2       69.87       85.95      3.09 o 
   1   5   2       26.63       21.81      0.67 o 
   2   5   2       30.59       35.03      1.04 o 
   3   5   2      111.46      111.99      3.35 o 
   4   5   2       97.10       91.55      2.76 o 
   5   5   2       60.23       63.96      2.37 o 
   6   5   2       28.92       26.04      1.36 o 
   7   5   2        8.93        7.40      0.88 o 
   8   5   2       11.56        8.21      1.18 o 
   9   5   2       11.27       11.65      1.38 o 
 -10   6   2       34.56       40.35      2.47 o 
  -9   6   2       27.16       29.80      2.03 o 
  -8   6   2      137.82      149.67      4.52 o 
  -7   6   2       23.83       30.18      1.80 o 
  -6   6   2       67.84       75.36      2.72 o 
  -5   6   2      125.15      121.80      3.55 o 
  -4   6   2      147.90      146.81      3.14 o 
  -3   6   2      218.72      225.52      4.25 o 
  -2   6   2       20.73       16.85      1.01 o 
  -1   6   2       21.70       23.38      0.91 o 
   0   6   2      143.76      130.56      2.41 o 
   1   6   2       21.34       27.56      1.16 o 
   2   6   2       10.85       10.87      1.18 o 
   3   6   2      148.60      150.18      3.75 o 
   4   6   2       35.56       43.30      1.89 o 
   5   6   2      115.47      124.71      3.61 o 
   6   6   2       54.74       53.50      2.77 o 
   7   6   2        8.55        8.75      0.97 o 
   8   6   2       29.62       37.03      2.58 o 
  -9   7   2       20.85       26.72      2.03 o 
  -8   7   2       12.52       14.78      1.54 o 
  -7   7   2       14.84       13.76      1.77 o 
  -6   7   2        5.80        7.04      1.01 o 
  -5   7   2      100.16       90.74      3.03 o 
  -4   7   2      281.12      265.59      6.28 o 
  -3   7   2       10.74       11.32      0.83 o 
  -2   7   2       33.22       29.90      1.14 o 
  -1   7   2        0.18        0.36      0.34 o 
   0   7   2       37.66       33.26      1.05 o 
   1   7   2       16.34       19.40      1.07 o 
   2   7   2       29.52       37.75      3.29 o 
   3   7   2       10.10        9.34      1.27 o 
   4   7   2      257.62      271.70      7.27 o 
   5   7   2       32.19       30.10      2.19 o 
   6   7   2        6.14        4.18      0.84 o 
   7   7   2        1.02        0.82      0.69 o 
   8   7   2        7.24        9.81      1.25 o 
  -9   8   2       30.88       35.70      2.41 o 
  -8   8   2       18.69       15.17      1.65 o 
  -7   8   2       12.53       12.02      1.38 o 
  -6   8   2        0.39        0.07      0.59 o 
  -5   8   2       10.62       12.71      1.28 o 
  -4   8   2      685.92      689.04     14.18 o 
  -3   8   2       25.91       26.37      4.02 o 
  -2   8   2       22.97       23.17      1.10 o 
  -1   8   2      262.96      264.04      4.93 o 
   0   8   2       86.22       89.78      2.55 o 
   1   8   2       13.79       14.51      1.03 o 
   2   8   2       78.71       77.24      3.14 o 
   3   8   2        7.93        8.31      1.31 o 
   4   8   2        2.20        3.76      1.13 o 
   5   8   2        1.69        0.95      0.91 o 
   6   8   2       11.66       10.88      1.56 o 
   7   8   2        9.59        8.78      1.30 o 
  -8   9   2        1.57        1.66      0.98 o 
  -7   9   2        8.98        9.41      1.34 o 
  -6   9   2       22.80       25.58      1.82 o 
  -5   9   2       66.04       59.63      2.54 o 
  -4   9   2      231.89      221.04      5.71 o 
  -3   9   2       66.42       62.18      2.38 o 
  -2   9   2       43.09       41.42      1.82 o 
  -1   9   2       22.47       25.43      1.43 o 
   0   9   2       39.91       42.62      1.78 o 
   1   9   2      160.48      156.59      4.98 o 
   2   9   2       10.64       11.61      1.48 o 
   3   9   2       10.13        8.98      1.46 o 
   4   9   2        7.14        6.45      1.33 o 
   5   9   2        2.63        1.52      1.07 o 
   6   9   2       11.62        9.80      1.34 o 
   7   9   2        2.56        0.79      1.84 o 
  -7  10   2        3.30        3.29      1.04 o 
  -6  10   2       36.64       39.79      2.25 o 
  -5  10   2        6.17        5.74      1.09 o 
  -4  10   2       40.71       49.10      6.45 o 
  -3  10   2       46.83       51.40      4.92 o 
  -2  10   2       34.65       33.51      2.66 o 
  -1  10   2      144.04      156.27      5.13 o 
   0  10   2       10.52        9.97      1.08 o 
   1  10   2       33.47       38.22      2.44 o 
   2  10   2      193.75      203.05      7.82 o 
   3  10   2       54.81       60.43      3.02 o 
   4  10   2        0.63        0.71      1.00 o 
   5  10   2        9.48        7.38      2.80 o 
   6  10   2        2.71        3.72      1.06 o 
  -6  11   2       15.56       18.23      2.76 o 
  -5  11   2        1.97        3.19      0.98 o 
  -4  11   2       31.89       31.35      1.99 o 
  -3  11   2       17.19       16.94      2.30 o 
  -2  11   2       30.47       32.81      2.94 o 
  -1  11   2        1.99        1.44      0.93 o 
   0  11   2        5.91        7.46      2.56 o 
   1  11   2       52.26       48.00      3.28 o 
   2  11   2       25.44       26.77      2.29 o 
   3  11   2       24.14       29.05      3.12 o 
   4  11   2        0.19       -0.35      1.31 o 
   5  11   2       11.80       12.29      1.27 o 
  -4  12   2       15.31       15.18      2.43 o 
  -3  12   2        7.52        8.13      2.02 o 
  -2  12   2       23.12       26.98      2.44 o 
  -1  12   2        4.07        2.33      2.30 o 
   0  12   2        3.26        0.83      2.05 o 
   1  12   2       14.08       14.96      3.35 o 
   2  12   2       25.96       23.06      2.87 o 
   3  12   2        6.34        6.39      1.95 o 
 -10   0   3       15.45       16.32      1.88 o 
  -9   0   3        0.93        1.03      1.23 o 
  -8   0   3       33.85       30.40      1.40 o 
  -7   0   3        3.37        3.00      0.59 o 
  -6   0   3      216.32      214.18      4.27 o 
  -5   0   3        0.58        0.21      0.29 o 
  -4   0   3      781.68      768.16     14.85 o 
  -3   0   3     2650.16     2524.41     46.51 o 
  -2   0   3     1511.82     1600.80     41.65 o 
  -1   0   3      182.28      199.35      4.49 o 
   0   0   3      598.82      632.60     12.73 o 
   1   0   3       77.09       60.14      1.96 o 
   2   0   3       38.09       55.75      4.46 o 
   3   0   3       32.12       38.86      1.69 o 
   4   0   3        0.19        0.58      0.58 o 
   5   0   3       21.80       19.75      1.72 o 
   6   0   3        0.30       -0.14      1.17 o 
   7   0   3       73.42       72.54      4.84 o 
   8   0   3       37.04       31.32      3.52 o 
   9   0   3        5.38        3.14      1.92 o 
 -11   1   3       13.96        7.82      2.38 o 
 -10   1   3       12.79       11.80      1.49 o 
  -9   1   3       24.28       24.52      2.02 o 
  -8   1   3       72.98       67.58      1.51 o 
  -7   1   3        3.79        4.96      0.47 o 
  -6   1   3       11.45       11.21      0.56 o 
  -5   1   3       51.05       52.20      1.16 o 
  -4   1   3      293.95      321.99      4.85 o 
  -3   1   3      283.85      244.55      4.30 o 
  -2   1   3      875.62      839.47     13.28 o 
  -1   1   3       93.39      112.25      1.75 o 
   0   1   3      293.48      313.31      4.76 o 
   1   1   3       63.31       57.29      1.33 o 
   2   1   3     1376.32     1475.91     20.41 o 
   3   1   3       89.76       98.93      2.59 o 
   4   1   3      363.28      385.58      6.06 o 
   5   1   3      150.66      159.07      4.42 o 
   6   1   3       76.47       72.31      2.14 o 
   7   1   3       13.44        9.12      2.08 o 
   8   1   3       11.11        8.70      2.46 o 
   9   1   3        3.86        5.40      1.49 o 
 -11   2   3       15.83       17.35      3.92 o 
 -10   2   3       32.80       28.63      2.10 o 
  -9   2   3       31.37       29.49      1.59 o 
  -8   2   3        9.17        9.41      0.79 o 
  -7   2   3        6.94        6.70      0.63 o 
  -6   2   3        8.40        9.10      0.65 o 
  -5   2   3       24.31       24.25      1.13 o 
  -4   2   3      526.80      592.74      8.42 o 
  -3   2   3      593.80      634.33     10.08 o 
  -2   2   3      276.29      295.63      5.01 o 
  -1   2   3      286.16      261.21      3.55 o 
   0   2   3      378.87      361.22      5.51 o 
   1   2   3      290.27      265.04      4.84 o 
   2   2   3      189.07      177.45      3.38 o 
   3   2   3      353.94      384.95      5.96 o 
   4   2   3       34.81       36.78      1.89 o 
   5   2   3      174.07      157.48      3.84 o 
   6   2   3        8.80       14.15      2.14 o 
   7   2   3       95.13       90.48      3.64 o 
   8   2   3       14.95       12.36      2.03 o 
   9   2   3        2.35        4.55      2.00 o 
 -11   3   3        7.35        4.38      1.61 o 
 -10   3   3        6.82        7.24      1.52 o 
  -9   3   3        0.48        0.15      0.68 o 
  -8   3   3      108.76      108.42      3.42 o 
  -7   3   3        0.50        0.27      0.51 o 
  -6   3   3       86.19       93.09      2.32 o 
  -5   3   3      261.32      250.43      4.58 o 
  -4   3   3      377.80      401.38      5.92 o 
  -3   3   3      220.12      213.52      3.91 o 
  -2   3   3     1255.78     1218.95     18.66 o 
  -1   3   3      339.25      318.06      5.67 o 
   0   3   3       42.05       38.18      0.86 o 
   1   3   3       57.91       67.25      1.22 o 
   2   3   3      377.46      437.14      6.55 o 
   3   3   3      311.50      332.75      6.51 o 
   4   3   3      247.02      236.37      5.14 o 
   5   3   3      161.17      172.82      4.23 o 
   6   3   3      376.48      351.38      7.30 o 
   7   3   3        6.63        7.71      1.04 o 
   8   3   3        7.89        8.51      1.68 o 
   9   3   3        2.56        3.41      1.47 o 
 -10   4   3       23.04       25.55      2.07 o 
  -9   4   3       23.67       22.83      1.67 o 
  -8   4   3        3.51        2.85      0.81 o 
  -7   4   3       43.05       45.95      2.00 o 
  -6   4   3       98.23       98.49      2.45 o 
  -5   4   3        3.27        3.61      0.52 o 
  -4   4   3       84.98       80.30      2.00 o 
  -3   4   3     1615.13     1683.67     25.65 o 
  -2   4   3       20.73       19.18      0.82 o 
  -1   4   3       55.60       50.92      1.22 o 
   0   4   3     1191.00     1204.02     14.88 o 
   1   4   3       20.69       22.99      0.78 o 
   2   4   3      111.24      113.63      3.57 o 
   3   4   3      310.79      300.92      6.12 o 
   4   4   3      178.02      168.94      4.13 o 
   5   4   3      133.65      134.83      3.97 o 
   6   4   3       55.36       51.73      1.82 o 
   7   4   3        0.16       -0.55      0.62 o 
   8   4   3        2.05        1.89      0.81 o 
   9   4   3       17.78       20.51      2.46 o 
 -10   5   3       25.11       27.66      3.48 o 
  -9   5   3       24.50       25.58      1.83 o 
  -8   5   3       17.08       18.50      1.51 o 
  -7   5   3        0.38        0.46      0.95 o 
  -6   5   3       19.00       16.53      1.26 o 
  -5   5   3        1.61        2.58      0.52 o 
  -4   5   3      326.06      318.15      5.71 o 
  -3   5   3       26.96       28.85      1.09 o 
  -2   5   3      225.04      240.85      3.79 o 
  -1   5   3        9.24        8.12      0.53 o 
   0   5   3       31.22       33.36      0.96 o 
   1   5   3      156.33      187.89      3.33 o 
   2   5   3      147.57      159.36      3.77 o 
   3   5   3       40.92       38.83      1.81 o 
   4   5   3      191.06      169.89      4.26 o 
   5   5   3       75.89       72.60      2.62 o 
   6   5   3      120.43      114.05      3.57 o 
   7   5   3        4.64        3.66      1.16 o 
   8   5   3        2.45        1.71      0.86 o 
 -10   6   3        7.16        8.01      1.41 o 
  -9   6   3       42.24       44.04      2.32 o 
  -8   6   3        0.23       -0.58      0.58 o 
  -7   6   3        4.23        4.56      0.90 o 
  -6   6   3       21.69       21.49      1.47 o 
  -5   6   3       15.27       15.08      0.98 o 
  -4   6   3      139.74      133.13      3.45 o 
  -3   6   3      164.32      182.94      3.69 o 
  -2   6   3       30.77       36.99      1.25 o 
  -1   6   3       10.14        9.73      0.61 o 
   0   6   3      108.14       96.49      1.97 o 
   1   6   3        8.74        8.49      0.71 o 
   2   6   3        2.45        2.79      0.70 o 
   3   6   3      102.39      100.26      2.99 o 
   4   6   3       19.03       19.07      2.73 o 
   5   6   3       22.39       19.39      1.55 o 
   6   6   3       29.46       25.24      1.81 o 
   7   6   3       19.81       18.88      1.33 o 
   8   6   3        1.65        2.13      0.96 o 
  -9   7   3        5.59        1.62      1.96 o 
  -8   7   3        0.79        1.25      0.83 o 
  -7   7   3        6.71        8.44      1.16 o 
  -6   7   3        2.70        2.70      0.80 o 
  -5   7   3      126.70      125.32      4.92 o 
  -4   7   3      164.92      169.37      3.64 o 
  -3   7   3       20.85       19.09      1.01 o 
  -2   7   3      358.73      368.80      6.49 o 
  -1   7   3      135.71      128.76      2.58 o 
   0   7   3       18.18       22.78      1.51 o 
   1   7   3        5.96        5.19      1.03 o 
   2   7   3        6.74       12.46      2.19 o 
   3   7   3      100.16       90.82      5.38 o 
   4   7   3      173.60      153.32      4.39 o 
   5   7   3       43.51       41.44      3.89 o 
   6   7   3        2.26        2.22      0.97 o 
   7   7   3        4.08        5.50      0.94 o 
  -9   8   3       57.64       65.59      3.13 o 
  -8   8   3        4.64        7.40      1.22 o 
  -7   8   3        6.47        7.75      1.20 o 
  -6   8   3       11.24       12.48      3.20 o 
  -5   8   3       12.23       14.45      1.32 o 
  -4   8   3       79.49       80.76      2.81 o 
  -3   8   3        3.85        2.24      0.67 o 
  -2   8   3       36.02       36.69      1.39 o 
  -1   8   3       38.27       42.31      1.77 o 
   0   8   3       61.66       56.64      1.99 o 
   1   8   3       47.68       46.35      3.84 o 
   2   8   3        5.53        4.82      1.67 o 
   3   8   3      151.96      144.98      4.88 o 
   4   8   3       50.65       50.78      2.84 o 
   5   8   3       43.19       37.82      2.67 o 
   6   8   3        6.76        9.28      1.68 o 
   7   8   3        9.82        9.91      1.28 o 
  -8   9   3       21.08       22.50      1.97 o 
  -7   9   3       14.16       15.57      1.61 o 
  -6   9   3        1.23        1.55      0.79 o 
  -5   9   3       81.69       87.25      4.33 o 
  -4   9   3        0.22        0.26      0.62 o 
  -3   9   3       41.44       38.62      4.30 o 
  -2   9   3       28.91       30.44      1.77 o 
  -1   9   3       99.38      110.89      3.52 o 
   0   9   3       18.51       23.65      1.98 o 
   1   9   3        4.91        5.55      1.25 o 
   2   9   3       49.61       40.99      2.54 o 
   3   9   3       28.17       25.89      2.18 o 
   4   9   3        8.99        9.71      1.84 o 
   5   9   3        5.50        6.15      1.50 o 
   6   9   3       14.28       15.24      1.61 o 
  -7  10   3       14.12       15.03      2.46 o 
  -6  10   3        7.14       10.68      1.43 o 
  -5  10   3        4.33        4.77      1.05 o 
  -4  10   3        7.63        8.19      1.15 o 
  -3  10   3       85.90       87.01      3.03 o 
  -2  10   3       46.11       45.80      2.61 o 
  -1  10   3       13.75       15.93      1.32 o 
   0  10   3       10.35       10.30      2.08 o 
   1  10   3       12.82        9.58      1.56 o 
   2  10   3       15.83       14.91      1.91 o 
   3  10   3       18.49       18.68      2.06 o 
   4  10   3       21.71       18.81      2.11 o 
   5  10   3        8.14        7.16      1.67 o 
  -6  11   3        0.19       -0.11      0.84 o 
  -5  11   3       15.09       16.51      2.81 o 
  -4  11   3        9.29        7.71      1.22 o 
  -3  11   3        7.58        8.05      1.80 o 
  -2  11   3        5.62        7.58      1.44 o 
  -1  11   3        9.53        6.46      2.69 o 
   0  11   3        3.17        3.98      1.33 o 
   1  11   3       45.58       44.50      2.92 o 
   2  11   3       14.83       13.99      1.93 o 
   3  11   3        1.15        0.02      1.18 o 
   4  11   3        4.17        5.32      1.53 o 
  -4  12   3        2.32        1.83      1.34 o 
  -3  12   3       27.46       30.42      2.61 o 
  -2  12   3        0.54       -0.42      0.99 o 
  -1  12   3        0.75        1.50      2.10 o 
   0  12   3        1.06        0.81      2.06 o 
   1  12   3       30.04       35.67      5.33 o 
   2  12   3       10.72       10.09      1.82 o 
 -10   0   4       28.91       29.51      2.78 o 
  -9   0   4       36.72       38.03      2.08 o 
  -8   0   4       26.30       30.60      2.82 o 
  -7   0   4       98.91       92.02      3.00 o 
  -6   0   4       28.38       29.81      3.28 o 
  -5   0   4      387.47      388.38      8.29 o 
  -4   0   4      102.77       96.22      2.72 o 
  -3   0   4      392.53      408.82     11.88 o 
  -2   0   4      910.72      888.50     17.75 o 
  -1   0   4        1.84        3.67      0.60 o 
   0   0   4      266.33      237.33      5.53 o 
   1   0   4      259.55      282.46      6.50 o 
   2   0   4       44.23       52.81      2.00 o 
   3   0   4       65.47       80.34      3.12 o 
   4   0   4      167.99      149.72      4.20 o 
   5   0   4        9.26        9.53      2.04 o 
   6   0   4      103.20      104.44      5.92 o 
   7   0   4       47.40       49.39      4.21 o 
   8   0   4        0.00        1.62      1.58 o 
   9   0   4       13.87       13.93      3.01 o 
 -11   1   4        1.95        0.66      1.14 o 
 -10   1   4        9.55       11.10      1.13 o 
  -9   1   4       70.24       69.15      2.27 o 
  -8   1   4       43.29       41.49      1.62 o 
  -7   1   4       42.92       40.04      1.32 o 
  -6   1   4       14.19       13.90      0.91 o 
  -5   1   4      297.95      300.90      5.46 o 
  -4   1   4      878.50      935.43     14.74 o 
  -3   1   4      485.44      527.87     11.58 o 
  -2   1   4      611.51      634.88      8.14 o 
  -1   1   4      588.71      573.60      8.37 o 
   0   1   4      142.61      139.06      2.57 o 
   1   1   4       44.42       33.32      1.06 o 
   2   1   4      197.82      216.12      3.74 o 
   3   1   4        1.59        1.12      0.52 o 
   4   1   4      103.32      103.15      2.85 o 
   5   1   4       21.90       17.30      1.25 o 
   6   1   4       15.76       13.84      1.73 o 
   7   1   4       18.70       17.39      1.96 o 
   8   1   4       31.70       28.83      2.60 o 
   9   1   4        1.65        2.88      1.99 o 
 -11   2   4        5.94        6.36      1.77 o 
 -10   2   4       30.98       32.26      3.40 o 
  -9   2   4       19.46       20.25      1.30 o 
  -8   2   4       32.62       33.18      1.48 o 
  -7   2   4      102.64       96.68      2.93 o 
  -6   2   4       78.87       82.80      2.21 o 
  -5   2   4      104.19       97.20      3.51 o 
  -4   2   4       32.03       33.52      1.21 o 
  -3   2   4      496.83      557.09      9.10 o 
  -2   2   4     1267.10     1340.95     16.54 o 
  -1   2   4      275.55      283.11      3.95 o 
   0   2   4       15.77       15.47      1.18 o 
   1   2   4       16.69       15.23      1.00 o 
   2   2   4      188.63      187.23      3.33 o 
   3   2   4       54.42       68.65      3.11 o 
   4   2   4      265.22      251.90      5.47 o 
   5   2   4      162.05      159.35      4.02 o 
   6   2   4       60.75       65.05      2.42 o 
   7   2   4        2.11        2.68      1.14 o 
   8   2   4       16.55       16.87      3.12 o 
 -11   3   4        8.33        7.74      1.92 o 
 -10   3   4       29.66       31.66      2.06 o 
  -9   3   4       24.50       23.59      1.70 o 
  -8   3   4       97.20       94.02      2.63 o 
  -7   3   4       27.46       30.13      1.77 o 
  -6   3   4       50.31       52.50      1.73 o 
  -5   3   4       41.57       39.96      1.39 o 
  -4   3   4      100.76      105.95      2.45 o 
  -3   3   4      189.33      206.87      3.93 o 
  -2   3   4      344.64      371.40      5.68 o 
  -1   3   4      249.19      246.85      3.53 o 
   0   3   4       46.82       38.96      0.94 o 
   1   3   4      112.41      117.51      2.52 o 
   2   3   4       27.31       32.73      1.43 o 
   3   3   4       83.74       78.88      3.78 o 
   4   3   4       35.17       27.55      1.76 o 
   5   3   4       16.47       14.69      1.27 o 
   6   3   4       77.93       80.55      2.82 o 
   7   3   4       10.63       14.08      1.40 o 
   8   3   4        2.65        3.65      1.43 o 
 -10   4   4        6.28        8.64      1.37 o 
  -9   4   4        2.52        1.15      0.95 o 
  -8   4   4       64.31       67.20      2.71 o 
  -7   4   4       45.83       42.29      1.64 o 
  -6   4   4       38.04       42.92      1.57 o 
  -5   4   4       45.03       46.51      1.57 o 
  -4   4   4        6.88        4.59      0.60 o 
  -3   4   4      100.21      123.38      2.70 o 
  -2   4   4      572.17      626.76     10.15 o 
  -1   4   4      289.49      289.07      4.09 o 
   0   4   4       38.06       42.37      1.24 o 
   1   4   4      145.87      148.99      2.38 o 
   2   4   4       65.62       66.84      2.17 o 
   3   4   4       20.59       19.09      1.33 o 
   4   4   4      150.44      163.61      4.18 o 
   5   4   4      143.02      136.65      3.85 o 
   6   4   4        9.00        8.72      1.44 o 
   7   4   4       16.64       17.81      1.58 o 
   8   4   4        1.67        1.28      1.30 o 
 -10   5   4        3.79        2.44      1.03 o 
  -9   5   4        6.39        5.22      1.09 o 
  -8   5   4        9.72        8.88      1.18 o 
  -7   5   4        3.51        1.54      0.68 o 
  -6   5   4        4.82        4.85      0.69 o 
  -5   5   4       74.46       81.18      2.23 o 
  -4   5   4       82.36       81.34      2.55 o 
  -3   5   4       49.26       37.86      1.32 o 
  -2   5   4       62.68       66.77      1.80 o 
  -1   5   4       17.93       22.35      1.71 o 
   0   5   4       33.93       39.55      1.04 o 
   1   5   4        1.82        1.12      0.81 o 
   2   5   4      240.50      224.87      8.37 o 
   3   5   4       11.79       13.79      1.19 o 
   4   5   4        0.06       -0.08      0.81 o 
   5   5   4       13.20       13.27      1.38 o 
   6   5   4        6.20        4.44      1.01 o 
   7   5   4       29.84       27.80      1.95 o 
   8   5   4       16.49       17.85      1.63 o 
 -10   6   4        1.75        0.53      0.96 o 
  -9   6   4        5.34        7.00      1.22 o 
  -8   6   4        0.57        0.83      0.68 o 
  -7   6   4        7.62        6.46      1.05 o 
  -6   6   4       26.24       23.93      1.57 o 
  -5   6   4       21.63       26.22      1.48 o 
  -4   6   4       30.89       31.29      1.31 o 
  -3   6   4      168.40      171.34      6.82 o 
  -2   6   4       46.21       43.82      1.33 o 
  -1   6   4      282.94      263.61      4.41 o 
   0   6   4       91.42       93.78      2.51 o 
   1   6   4       36.55       37.80      1.69 o 
   2   6   4      216.95      201.71      4.74 o 
   3   6   4      149.02      143.92      3.89 o 
   4   6   4      221.56      214.86      5.29 o 
   5   6   4       35.40       28.89      1.91 o 
   6   6   4        9.37        9.11      2.36 o 
   7   6   4       13.62       15.36      2.61 o 
  -9   7   4        0.60       -0.38      0.76 o 
  -8   7   4        1.60        0.31      0.74 o 
  -7   7   4        5.22        4.65      1.99 o 
  -6   7   4       18.70       19.83      1.52 o 
  -5   7   4        0.88        0.90      0.65 o 
  -4   7   4       58.38       59.53      1.90 o 
  -3   7   4       21.63       22.99      1.15 o 
  -2   7   4      247.27      245.69      4.32 o 
  -1   7   4       54.23       56.09      1.96 o 
   0   7   4       40.27       41.73      1.64 o 
   1   7   4       23.25       19.69      1.77 o 
   2   7   4      166.28      159.14      5.15 o 
   3   7   4       44.04       35.12      1.93 o 
   4   7   4       54.11       56.27      2.45 o 
   5   7   4       11.47       10.26      1.38 o 
   6   7   4       16.44       15.86      1.73 o 
   7   7   4       19.26       17.67      1.85 o 
  -9   8   4       15.57       17.69      1.85 o 
  -8   8   4       14.78       16.74      2.31 o 
  -7   8   4        3.48        3.57      3.22 o 
  -6   8   4       58.20       63.07      2.66 o 
  -5   8   4       73.78       79.63      2.94 o 
  -4   8   4       34.37       38.23      1.92 o 
  -3   8   4        0.27       -0.26      0.40 o 
  -2   8   4      450.27      464.03      7.35 o 
  -1   8   4       99.65       94.33      2.79 o 
   0   8   4       15.09       16.01      1.74 o 
   1   8   4       40.26       35.99      2.32 o 
   2   8   4       56.46       49.24      2.76 o 
   3   8   4      107.16       98.99      4.09 o 
   4   8   4       24.71       18.25      2.06 o 
   5   8   4        2.65        2.24      1.13 o 
   6   8   4        3.14        1.94      1.14 o 
  -8   9   4       10.72       12.88      2.02 o 
  -7   9   4       44.80       43.25      3.75 o 
  -6   9   4       17.68       18.98      1.65 o 
  -5   9   4       22.69       23.25      7.58 o 
  -4   9   4       49.66       56.87      2.43 o 
  -3   9   4        0.86        1.18      0.57 o 
  -2   9   4      245.74      256.38      6.91 o 
  -1   9   4      166.42      162.39      6.51 o 
   0   9   4       55.55       58.45      4.13 o 
   1   9   4       25.68       24.98      4.91 o 
   2   9   4        3.08        2.15      1.71 o 
   3   9   4       36.45       33.00      2.55 o 
   4   9   4       36.27       36.59      2.76 o 
   5   9   4        3.57        4.61      1.49 o 
  -7  10   4        9.24        7.30      1.41 o 
  -6  10   4       11.08        9.97      1.40 o 
  -5  10   4       24.40       29.46      1.97 o 
  -4  10   4       12.13       12.53      1.34 o 
  -3  10   4       16.16       14.43      1.76 o 
  -2  10   4       12.92       13.75      1.31 o 
  -1  10   4        4.09        2.05      1.13 o 
   0  10   4       56.22       59.21      3.16 o 
   1  10   4        2.23        1.77      1.73 o 
   2  10   4       14.59       12.16      1.85 o 
   3  10   4        0.95        1.73      1.19 o 
   4  10   4       21.76       24.18      2.43 o 
  -5  11   4        4.58        6.13      1.19 o 
  -4  11   4       34.33       37.55      3.35 o 
  -3  11   4        1.32        1.38      1.11 o 
  -2  11   4       26.26       22.85      3.94 o 
  -1  11   4       11.73        7.09      1.55 o 
   0  11   4        7.77        8.86      1.70 o 
   1  11   4       10.00        8.38      1.72 o 
   2  11   4        0.59        0.62      1.14 o 
   3  11   4       15.20       16.22      2.20 o 
  -3  12   4        3.87        2.60      1.63 o 
  -2  12   4       21.10       19.53      3.94 o 
  -1  12   4        3.01        8.00      2.98 o 
   0  12   4       12.33       10.68      1.95 o 
   1  12   4       21.81       25.98      2.64 o 
 -11   0   5        8.13        6.45      1.89 o 
 -10   0   5        3.01        3.18      1.02 o 
  -9   0   5        6.77        5.29      1.08 o 
  -8   0   5       39.26       39.90      2.06 o 
  -7   0   5       14.58       12.81      1.25 o 
  -6   0   5       92.24       83.32      2.81 o 
  -5   0   5       34.82       34.49      1.63 o 
  -4   0   5        0.13        2.07      0.85 o 
  -3   0   5       34.50       30.17      2.56 o 
  -2   0   5        0.22        2.55      0.59 o 
  -1   0   5      230.54      270.48      6.33 o 
   0   0   5      246.30      293.35      6.86 o 
   1   0   5      202.33      203.99      5.25 o 
   2   0   5      174.12      162.81      4.66 o 
   3   0   5        0.22        1.10      1.12 o 
   4   0   5       32.31       36.87      1.96 o 
   5   0   5       39.58       41.58      3.62 o 
   6   0   5        0.12        1.78      1.52 o 
   7   0   5        6.21       15.89      2.96 o 
 -11   1   5       11.88       17.02      2.53 o 
 -10   1   5        0.03        1.16      0.73 o 
  -9   1   5       26.74       24.74      1.48 o 
  -8   1   5       83.75       89.87      2.61 o 
  -7   1   5       67.32       73.79      2.23 o 
  -6   1   5      192.38      193.38      4.09 o 
  -5   1   5       77.51       74.29      2.57 o 
  -4   1   5      736.24      666.48     10.95 o 
  -3   1   5       52.12       53.53      1.23 o 
  -2   1   5      161.36      182.02      3.23 o 
  -1   1   5      393.63      392.63      6.15 o 
   0   1   5      295.74      281.32      4.86 o 
   1   1   5      163.55      173.20      3.26 o 
   2   1   5       15.32       15.40      0.89 o 
   3   1   5       63.36       69.38      1.87 o 
   4   1   5       21.38       20.39      1.97 o 
   5   1   5        7.03        3.24      1.17 o 
   6   1   5       11.60        9.92      1.67 o 
   7   1   5       48.02       43.72      7.73 o 
   8   1   5       32.21       34.56      2.95 o 
 -11   2   5       14.61       13.35      1.71 o 
 -10   2   5        3.38        4.93      1.17 o 
  -9   2   5       14.47       14.20      1.22 o 
  -8   2   5       11.57       11.12      1.05 o 
  -7   2   5      223.27      217.49      4.60 o 
  -6   2   5       36.85       35.00      4.39 o 
  -5   2   5       24.44       24.55      1.66 o 
  -4   2   5       21.28       19.45      1.38 o 
  -3   2   5       10.03       12.67      1.53 o 
  -2   2   5      312.36      317.52      4.51 o 
  -1   2   5      243.78      243.25      4.11 o 
   0   2   5       19.67       21.58      0.94 o 
   1   2   5       45.73       46.00      1.39 o 
   2   2   5        8.36        6.89      1.33 o 
   3   2   5      243.49      242.63      5.34 o 
   4   2   5      130.98      126.23      3.50 o 
   5   2   5      145.96      140.29      3.87 o 
   6   2   5        3.90        3.74      1.28 o 
   7   2   5        2.69        4.72      1.45 o 
   8   2   5       70.25       77.65      4.74 o 
 -11   3   5        2.70        4.21      1.27 o 
 -10   3   5        1.74        0.52      0.94 o 
  -9   3   5        8.16        7.86      1.22 o 
  -8   3   5      112.80      112.27      3.05 o 
  -7   3   5       21.97       28.24      1.44 o 
  -6   3   5       31.96       27.44      1.30 o 
  -5   3   5        2.58        1.83      0.53 o 
  -4   3   5       44.67       47.12      2.87 o 
  -3   3   5      330.45      333.80      7.77 o 
  -2   3   5      138.45      141.73      3.22 o 
  -1   3   5      155.97      161.74      2.62 o 
   0   3   5      158.03      159.19      5.64 o 
   1   3   5      126.09      129.79      2.63 o 
   2   3   5      163.57      159.21      5.52 o 
   3   3   5      105.19      105.27      3.07 o 
   4   3   5       46.34       56.08      2.24 o 
   5   3   5       63.72       58.49      2.42 o 
   6   3   5        6.86        6.54      1.12 o 
   7   3   5       17.64       13.43      2.03 o 
   8   3   5        7.78       11.68      2.94 o 
 -10   4   5        6.34        6.25      1.27 o 
  -9   4   5        7.94        8.93      1.27 o 
  -8   4   5        0.74        1.82      0.68 o 
  -7   4   5      122.02      109.79      2.99 o 
  -6   4   5       28.78       27.71      1.34 o 
  -5   4   5       16.41       16.12      1.89 o 
  -4   4   5      190.01      182.34      3.83 o 
  -3   4   5       15.56       12.87      1.24 o 
  -2   4   5        1.24        0.33      0.39 o 
  -1   4   5       61.01       62.81      1.63 o 
   0   4   5       35.06       32.16      0.95 o 
   1   4   5      203.84      188.84      4.30 o 
   2   4   5      118.20      110.94      3.10 o 
   3   4   5       40.12       40.22      1.88 o 
   4   4   5       36.55       28.72      2.35 o 
   5   4   5       14.90       13.75      1.67 o 
   6   4   5        1.17        0.09      0.79 o 
   7   4   5        8.54        7.63      1.29 o 
 -10   5   5        0.31        0.79      1.01 o 
  -9   5   5       23.73       25.22      1.94 o 
  -8   5   5       13.53       12.20      1.37 o 
  -7   5   5        0.88        0.69      0.55 o 
  -6   5   5       38.74       33.57      1.50 o 
  -5   5   5       11.47       12.48      0.97 o 
  -4   5   5       38.36       41.81      1.55 o 
  -3   5   5        3.88        4.57      0.63 o 
  -2   5   5       29.91       33.91      1.21 o 
  -1   5   5       75.11       80.72      1.91 o 
   0   5   5       55.90       55.45      1.83 o 
   1   5   5       51.68       51.14      3.48 o 
   2   5   5      300.86      281.98      6.09 o 
   3   5   5        7.78        6.34      1.59 o 
   4   5   5       61.21       63.83      2.56 o 
   5   5   5       72.44       70.73      2.83 o 
   6   5   5       14.41       14.06      1.61 o 
   7   5   5        6.59        7.30      1.38 o 
 -10   6   5       14.81       16.87      2.49 o 
  -9   6   5        2.97        3.43      1.34 o 
  -8   6   5       14.42       16.20      1.59 o 
  -7   6   5       10.07        7.26      1.34 o 
  -6   6   5       11.33        9.57      0.97 o 
  -5   6   5        8.19        7.83      0.85 o 
  -4   6   5       43.33       43.40      1.61 o 
  -3   6   5       10.25        9.68      1.72 o 
  -2   6   5       80.87       81.50      2.20 o 
  -1   6   5      454.60      464.14      8.63 o 
   0   6   5       18.35       18.04      2.26 o 
   1   6   5      224.53      222.79      6.44 o 
   2   6   5      138.61      136.16      3.75 o 
   3   6   5      127.55      129.74      5.60 o 
   4   6   5       62.20       63.92      4.30 o 
   5   6   5       20.81       15.78      1.88 o 
   6   6   5       19.73       28.08      2.12 o 
   7   6   5       30.88       37.10      2.47 o 
  -9   7   5        0.14       -0.34      0.88 o 
  -8   7   5        8.52        9.25      1.91 o 
  -7   7   5       14.56       18.53      1.94 o 
  -6   7   5      109.75      108.84      3.64 o 
  -5   7   5        9.93       10.84      1.26 o 
  -4   7   5        8.60        8.72      1.00 o 
  -3   7   5      151.63      155.16      3.88 o 
  -2   7   5      114.24      116.15      2.69 o 
  -1   7   5       86.49       80.69      2.50 o 
   0   7   5      125.16      129.70      4.59 o 
   1   7   5      155.77      144.20      4.94 o 
   2   7   5       53.12       45.57      2.76 o 
   3   7   5       17.17       13.07      1.75 o 
   4   7   5        5.04        6.04      1.40 o 
   5   7   5        8.30        7.35      2.48 o 
   6   7   5        7.64       12.71      1.69 o 
  -8   8   5        6.70        5.62      1.23 o 
  -7   8   5       52.25       62.70      2.83 o 
  -6   8   5        0.92        1.63      0.76 o 
  -5   8   5       16.52       16.26      1.43 o 
  -4   8   5       17.36       17.97      1.21 o 
  -3   8   5       50.48       49.86      1.69 o 
  -2   8   5      110.27      115.93      3.29 o 
  -1   8   5      146.80      133.43     10.13 o 
   0   8   5        0.35        0.09      0.96 o 
   1   8   5        8.70        8.86      1.49 o 
   2   8   5        5.52        7.66      1.49 o 
   3   8   5       50.32       48.76      3.01 o 
   4   8   5       19.20       18.88      2.29 o 
   5   8   5       12.30        8.99      1.84 o 
  -7   9   5       10.15       12.57      1.57 o 
  -6   9   5       20.39       21.59      1.78 o 
  -5   9   5        3.01        5.99      2.87 o 
  -4   9   5       21.11       22.65      1.39 o 
  -3   9   5       45.17       43.31      2.05 o 
  -2   9   5       28.55       31.05      1.77 o 
  -1   9   5       19.41       20.47      2.32 o 
   0   9   5       23.54       22.53      2.19 o 
   1   9   5        1.08        0.29      0.98 o 
   2   9   5       16.01       19.41      4.18 o 
   3   9   5       10.51        9.28      1.82 o 
   4   9   5        1.17       -0.44      1.15 o 
  -6  10   5        1.22        0.65      0.88 o 
  -5  10   5       11.87       11.75      1.44 o 
  -4  10   5        2.83        2.59      1.29 o 
  -3  10   5       35.41       31.43      2.05 o 
  -2  10   5       15.59       12.86      2.70 o 
  -1  10   5        3.51        1.74      1.19 o 
   0  10   5        8.73        6.26      1.45 o 
   1  10   5        4.74        6.90      1.63 o 
   2  10   5       14.36       14.61      2.11 o 
   3  10   5       15.12       20.84      4.35 o 
  -5  11   5        6.14        8.28      2.03 o 
  -4  11   5        5.18        5.83      1.48 o 
  -3  11   5        1.68        2.55      1.22 o 
  -2  11   5       11.10        9.57      1.82 o 
  -1  11   5        2.03        2.34      1.40 o 
   0  11   5       10.80       12.18      1.95 o 
   1  11   5        8.90        9.71      3.74 o 
   2  11   5        5.94        7.38      1.84 o 
 -11   0   6       14.99       16.55      2.61 o 
 -10   0   6        0.00       -0.30      1.23 o 
  -9   0   6       15.50       22.91      2.63 o 
  -8   0   6       25.86       33.05      2.92 o 
  -7   0   6        5.56        4.82      1.45 o 
  -6   0   6     2076.45     2004.96     53.56 o 
  -5   0   6        1.20        0.96      0.93 o 
  -4   0   6        9.89        9.72      1.02 o 
  -3   0   6      133.98      127.34      4.77 o 
  -2   0   6      243.26      220.48      5.76 o 
  -1   0   6      284.84      280.14      6.80 o 
   0   0   6       25.99       23.45      1.57 o 
   1   0   6        0.78        1.16      0.78 o 
   2   0   6      142.34      160.22      6.17 o 
   3   0   6       10.57        7.49      1.18 o 
   4   0   6        7.92        7.57      2.16 o 
   5   0   6        1.08        2.89      1.67 o 
   6   0   6        6.51        8.68      2.46 o 
   7   0   6        8.71        8.83      2.80 o 
 -11   1   6        8.17       10.40      1.33 o 
 -10   1   6       13.39       10.49      1.40 o 
  -9   1   6        0.80        0.11      0.58 o 
  -8   1   6       36.22       39.33      1.79 o 
  -7   1   6       38.04       41.48      1.74 o 
  -6   1   6      291.61      291.49      6.02 o 
  -5   1   6      270.60      248.99      4.99 o 
  -4   1   6       15.48       13.29      0.90 o 
  -3   1   6      100.63      110.47      2.36 o 
  -2   1   6      134.45      132.58      2.71 o 
  -1   1   6      169.79      179.15      3.43 o 
   0   1   6      332.28      360.90      5.96 o 
   1   1   6       27.87       28.72      1.23 o 
   2   1   6      127.28      115.91      3.34 o 
   3   1   6       18.62       23.48      1.51 o 
   4   1   6       70.85       63.77      2.86 o 
   5   1   6       11.97       13.51      1.87 o 
   6   1   6        4.19        4.39      2.04 o 
   7   1   6       12.13       12.86      2.08 o 
 -11   2   6        5.23        6.32      1.43 o 
 -10   2   6        1.12        0.02      0.78 o 
  -9   2   6        0.38       -0.50      0.62 o 
  -8   2   6        3.62        2.33      1.36 o 
  -7   2   6       62.09       59.60      2.92 o 
  -6   2   6      318.21      329.39      6.35 o 
  -5   2   6       12.15       12.38      1.09 o 
  -4   2   6       81.56       76.42      1.96 o 
  -3   2   6       33.83       30.92      1.15 o 
  -2   2   6       28.18       28.97      1.58 o 
  -1   2   6       17.91       19.51      1.85 o 
   0   2   6      106.93      113.49      2.52 o 
   1   2   6      194.63      199.43      3.79 o 
   2   2   6      318.18      335.56      6.89 o 
   3   2   6       38.00       39.60      2.45 o 
   4   2   6       91.53       95.79      3.11 o 
   5   2   6        3.09        0.60      1.07 o 
   6   2   6        2.87        1.72      1.26 o 
   7   2   6        1.60        3.43      1.37 o 
 -10   3   6        5.47        6.28      1.30 o 
  -9   3   6       14.47       14.80      1.40 o 
  -8   3   6       53.16       54.91      2.60 o 
  -7   3   6       33.60       34.38      1.62 o 
  -6   3   6        0.84        0.95      0.57 o 
  -5   3   6       75.44       66.29      2.59 o 
  -4   3   6       41.74       46.06      1.78 o 
  -3   3   6        2.46        3.51      0.56 o 
  -2   3   6       49.04       53.84      1.89 o 
  -1   3   6       68.19       69.27      2.19 o 
   0   3   6       95.49      108.74      3.61 o 
   1   3   6       47.86       47.35      1.88 o 
   2   3   6      208.14      201.08      4.76 o 
   3   3   6      130.18      141.31      6.32 o 
   4   3   6       38.17       37.40      2.97 o 
   5   3   6        4.05        5.55      1.14 o 
   6   3   6       18.51       18.99      3.45 o 
   7   3   6        4.62        4.49      1.61 o 
 -10   4   6        3.15        3.84      1.54 o 
  -9   4   6       11.10       11.13      1.22 o 
  -8   4   6       38.77       39.14      2.18 o 
  -7   4   6       33.01       27.75      1.51 o 
  -6   4   6       25.94       22.46      1.58 o 
  -5   4   6        3.01        4.79      0.73 o 
  -4   4   6       46.27       51.31      1.80 o 
  -3   4   6       83.65       84.22      2.11 o 
  -2   4   6       80.34       80.55      2.01 o 
  -1   4   6       14.38       16.54      0.95 o 
   0   4   6      380.40      382.93     10.18 o 
   1   4   6      226.56      220.25      4.99 o 
   2   4   6      175.07      175.77      4.39 o 
   3   4   6       63.42       59.86      2.88 o 
   4   4   6       30.23       37.45      2.10 o 
   5   4   6       13.15       10.13      1.36 o 
   6   4   6        3.88        4.68      1.17 o 
   7   4   6        0.53        0.98      1.40 o 
 -10   5   6        4.41        2.79      1.58 o 
  -9   5   6        2.75        1.62      0.89 o 
  -8   5   6       18.69       19.29      1.41 o 
  -7   5   6        2.79        2.82      0.73 o 
  -6   5   6        3.63        1.96      0.75 o 
  -5   5   6       34.38       29.29      1.43 o 
  -4   5   6       14.88       17.79      2.68 o 
  -3   5   6       35.59       37.70      2.20 o 
  -2   5   6       54.59       54.78      1.64 o 
  -1   5   6      127.72      121.70      3.15 o 
   0   5   6      160.57      153.90      5.01 o 
   1   5   6       35.46       33.53      2.33 o 
   2   5   6        0.61        0.36      0.95 o 
   3   5   6       35.89       34.19      4.41 o 
   4   5   6        5.90        5.21      1.05 o 
   5   5   6       22.61       27.37      3.29 o 
   6   5   6        9.06        9.10      1.92 o 
  -9   6   6        1.34        1.72      0.96 o 
  -8   6   6       45.42       44.36      2.97 o 
  -7   6   6        9.48        8.13      1.04 o 
  -6   6   6       28.01       24.77      1.45 o 
  -5   6   6       12.84       10.62      1.01 o 
  -4   6   6       10.68        9.57      0.93 o 
  -3   6   6       24.82       22.64      1.16 o 
  -2   6   6       54.28       61.64      1.79 o 
  -1   6   6       48.59       44.74      2.88 o 
   0   6   6      308.24      324.06     11.82 o 
   1   6   6       78.51       80.28      3.58 o 
   2   6   6       38.94       35.85      2.56 o 
   3   6   6        4.40        3.02      1.34 o 
   4   6   6        6.02        3.97      1.21 o 
   5   6   6        7.85        5.48      1.27 o 
   6   6   6        5.88        8.87      1.50 o 
  -9   7   6        8.97       12.77      1.67 o 
  -8   7   6        4.10        4.40      1.14 o 
  -7   7   6        8.91        8.84      2.13 o 
  -6   7   6       23.42       19.27      1.69 o 
  -5   7   6       12.52       13.10      1.14 o 
  -4   7   6       11.97       13.24      1.14 o 
  -3   7   6       16.47       17.80      1.90 o 
  -2   7   6       17.95       18.47      1.78 o 
  -1   7   6       41.28       36.75      3.16 o 
   0   7   6       66.08       66.04      3.87 o 
   1   7   6       45.50       45.76      2.81 o 
   2   7   6       19.65       18.26      2.68 o 
   3   7   6       32.37       26.72      2.46 o 
   4   7   6       10.12        8.78      2.72 o 
   5   7   6       30.31       34.90      5.08 o 
  -8   8   6       12.99       14.31      1.78 o 
  -7   8   6        3.07        2.17      1.52 o 
  -6   8   6        8.35       10.32      1.65 o 
  -5   8   6        9.19        8.87      1.04 o 
  -4   8   6       30.20       33.90      1.60 o 
  -3   8   6       27.26       28.50      2.69 o 
  -2   8   6       21.48       16.38      1.36 o 
  -1   8   6       22.85       20.15      2.09 o 
   0   8   6       19.42       21.78      3.88 o 
   1   8   6       28.30       24.34      2.30 o 
   2   8   6       31.05       30.05      2.60 o 
   3   8   6       30.17       32.62      3.70 o 
   4   8   6       19.87       18.63      6.56 o 
  -7   9   6        0.11       -0.75      0.75 o 
  -6   9   6        2.12        2.25      1.51 o 
  -5   9   6        2.37        3.46      0.95 o 
  -4   9   6       22.29       20.44      1.61 o 
  -3   9   6        2.78        2.45      0.85 o 
  -2   9   6        6.82        6.00      1.47 o 
  -1   9   6        5.97        5.45      3.29 o 
   0   9   6        2.59        4.76      1.34 o 
   1   9   6        1.71        2.12      1.64 o 
   2   9   6       25.14       31.48      2.80 o 
   3   9   6        0.42        0.85      1.29 o 
  -6  10   6       14.32       16.68      1.71 o 
  -5  10   6        0.50        1.41      1.09 o 
  -4  10   6       43.23       49.87      7.01 o 
  -3  10   6        2.62        2.80      1.33 o 
  -2  10   6       25.94       22.36      2.90 o 
  -1  10   6       16.42       18.66      2.38 o 
   0  10   6        3.01        1.44      1.37 o 
   1  10   6        2.49        1.70      1.39 o 
   2  10   6       15.12       14.13      2.19 o 
  -3  11   6       21.48       13.98      3.48 o 
  -2  11   6        1.07        0.89      1.32 o 
  -1  11   6        0.35        1.13      1.35 o 
   0  11   6        8.02        6.01      1.98 o 
 -10   0   7       30.72       39.62      3.70 o 
  -9   0   7       10.19       11.41      2.26 o 
  -8   0   7       25.82       30.56      3.01 o 
  -7   0   7       21.67       21.22      2.49 o 
  -6   0   7      136.46      124.01      5.71 o 
  -5   0   7      467.18      424.85     13.61 o 
  -4   0   7       12.67       15.72      2.04 o 
  -3   0   7       13.14       13.99      1.31 o 
  -2   0   7        0.07       -0.74      0.74 o 
  -1   0   7       52.49       51.56      2.38 o 
   0   0   7       37.95       38.68      3.10 o 
   1   0   7       10.89       12.04      1.42 o 
   2   0   7      130.51      144.97      5.45 o 
   3   0   7       31.71       34.23      3.73 o 
   4   0   7       43.93       47.58      4.23 o 
   5   0   7        9.53        7.37      2.23 o 
   6   0   7        0.01        0.28      1.72 o 
 -10   1   7        7.91        8.43      2.56 o 
  -9   1   7        2.92        1.63      0.84 o 
  -8   1   7       20.52       18.97      1.42 o 
  -7   1   7      105.82      101.72      2.97 o 
  -6   1   7       32.10       30.70      1.97 o 
  -5   1   7      285.83      269.41      6.77 o 
  -4   1   7       87.74       83.24      3.82 o 
  -3   1   7        4.95        3.64      0.74 o 
  -2   1   7        8.49       11.49      1.04 o 
  -1   1   7      107.28      109.09      3.21 o 
   0   1   7       74.32       80.14      2.20 o 
   1   1   7       94.75       97.64      2.50 o 
   2   1   7       52.36       51.38      2.70 o 
   3   1   7      124.34      114.62      3.47 o 
   4   1   7        1.85        0.58      1.10 o 
   5   1   7        3.46        6.12      1.62 o 
   6   1   7        4.31        4.41      1.59 o 
 -10   2   7       23.90       26.71      2.18 o 
  -9   2   7        0.18        0.82      0.77 o 
  -8   2   7        9.27       11.24      1.23 o 
  -7   2   7        0.34        1.28      0.66 o 
  -6   2   7       19.70       24.36      1.44 o 
  -5   2   7      247.35      254.55      4.66 o 
  -4   2   7       98.75       85.65      2.86 o 
  -3   2   7        1.14        2.19      0.87 o 
  -2   2   7       18.36       20.27      1.50 o 
  -1   2   7       43.24       44.21      1.81 o 
   0   2   7        0.28        0.96      0.56 o 
   1   2   7      300.90      321.04      6.76 o 
   2   2   7        3.99        4.11      1.68 o 
   3   2   7       16.97       15.55      1.78 o 
   4   2   7        3.44        2.80      0.97 o 
   5   2   7        5.29        3.43      1.46 o 
   6   2   7        5.43        9.54      1.94 o 
 -10   3   7        5.51        7.48      1.98 o 
  -9   3   7        0.54        0.61      0.74 o 
  -8   3   7        1.09        1.11      0.74 o 
  -7   3   7        9.74        8.54      1.02 o 
  -6   3   7       51.35       48.83      1.93 o 
  -5   3   7      109.38      101.59      2.52 o 
  -4   3   7       62.45       61.93      1.86 o 
  -3   3   7       16.13       13.91      0.95 o 
  -2   3   7       32.88       32.45      1.74 o 
  -1   3   7       75.82       74.50      2.43 o 
   0   3   7      248.89      241.09      6.72 o 
   1   3   7      134.71      125.21     12.05 o 
   2   3   7      118.56      115.57      3.46 o 
   3   3   7       41.24       37.22      2.06 o 
   4   3   7       39.93       41.05      2.22 o 
   5   3   7       21.42       21.84      2.40 o 
   6   3   7       12.64       14.57      3.86 o 
 -10   4   7        9.97       10.94      1.63 o 
  -9   4   7        2.81        2.46      0.83 o 
  -8   4   7        2.85        4.21      0.89 o 
  -7   4   7       16.64       18.74      1.40 o 
  -6   4   7       15.32       13.69      1.18 o 
  -5   4   7       36.84       32.91      1.58 o 
  -4   4   7       18.97       15.41      1.03 o 
  -3   4   7        7.78        8.03      0.84 o 
  -2   4   7       87.82       88.87      2.25 o 
  -1   4   7       94.57       98.34      2.90 o 
   0   4   7       75.71       87.55      3.67 o 
   1   4   7      155.11      149.49      7.04 o 
   2   4   7        6.14        6.90      1.85 o 
   3   4   7       46.89       46.54      2.96 o 
   4   4   7       58.77       56.82      2.60 o 
   5   4   7        1.42        1.49      1.04 o 
   6   4   7        1.61        1.91      1.48 o 
  -9   5   7        1.23        0.56      0.98 o 
  -8   5   7        5.50        5.48      0.99 o 
  -7   5   7       24.34       20.34      1.45 o 
  -6   5   7        9.06        9.86      1.10 o 
  -5   5   7       37.94       35.58      2.76 o 
  -4   5   7        6.49        3.70      0.66 o 
  -3   5   7       60.52       59.69      2.68 o 
  -2   5   7       28.19       25.68      1.25 o 
  -1   5   7       31.86       34.89      3.73 o 
   0   5   7       88.04       82.65      3.65 o 
   1   5   7      206.30      201.79      6.31 o 
   2   5   7       25.00       23.53      2.25 o 
   3   5   7        2.53        3.20      1.35 o 
   4   5   7       57.85       58.64      4.50 o 
   5   5   7        6.86        7.73      1.51 o 
  -9   6   7        0.53        0.04      0.90 o 
  -8   6   7        4.93        6.77      1.09 o 
  -7   6   7       11.18       12.38      1.47 o 
  -6   6   7       61.87       58.57      2.24 o 
  -5   6   7       11.21        8.18      0.91 o 
  -4   6   7       19.73       22.98      1.28 o 
  -3   6   7        1.60        0.76      0.55 o 
  -2   6   7       27.17       28.66      1.63 o 
  -1   6   7       74.41       83.45      3.75 o 
   0   6   7       77.70       76.52      3.57 o 
   1   6   7       42.41       39.82      2.76 o 
   2   6   7       16.56       19.15      2.18 o 
   3   6   7        2.48        0.33      1.11 o 
   4   6   7       44.82       54.06      3.55 o 
   5   6   7       23.00       29.55      3.25 o 
  -8   7   7        6.57        6.83      1.32 o 
  -7   7   7        3.37        1.78      0.81 o 
  -6   7   7        5.79        7.84      1.05 o 
  -5   7   7       12.41       13.28      1.17 o 
  -4   7   7        2.88        1.39      0.71 o 
  -3   7   7        9.81       10.23      1.90 o 
  -2   7   7       11.09       14.82      1.92 o 
  -1   7   7       28.56       19.89      2.08 o 
   0   7   7       13.02       12.11      1.83 o 
   1   7   7        3.87        6.48      1.53 o 
   2   7   7        5.86        5.48      1.52 o 
   3   7   7        4.63        2.99      1.48 o 
   4   7   7        1.87        1.42      1.38 o 
  -7   8   7        2.85        2.50      1.03 o 
  -6   8   7        4.60        3.87      0.92 o 
  -5   8   7       39.70       42.17      2.11 o 
  -4   8   7        6.46        8.78      1.46 o 
  -3   8   7       11.79       13.80      1.38 o 
  -2   8   7       10.92       11.56      1.78 o 
  -1   8   7        0.88        1.47      1.18 o 
   0   8   7       29.35       24.76      2.91 o 
   1   8   7       17.19       15.69      3.08 o 
   2   8   7       13.05       12.50      2.05 o 
   3   8   7        9.17        6.28      1.70 o 
  -6   9   7       14.39       17.88      1.76 o 
  -5   9   7       40.35       42.16      2.89 o 
  -4   9   7       10.77        9.59      1.36 o 
  -3   9   7        9.02        9.11      1.76 o 
  -2   9   7        5.52        7.61      1.62 o 
  -1   9   7        3.96        4.16      1.44 o 
   0   9   7       21.21       25.92      2.85 o 
   1   9   7        6.52        3.82      1.73 o 
   2   9   7        0.33        1.45      2.34 o 
  -4  10   7        4.72        2.91      1.46 o 
  -3  10   7        9.14        9.65      1.85 o 
  -2  10   7        2.32        2.37      1.45 o 
  -1  10   7        9.75       10.20      1.96 o 
   0  10   7        3.18        3.41      1.50 o 
 -10   0   8       13.72       11.12      2.46 o 
  -9   0   8       17.50       14.67      2.58 o 
  -8   0   8       93.27       92.18      5.27 o 
  -7   0   8        5.03        3.96      1.47 o 
  -6   0   8        7.35        5.72      1.64 o 
  -5   0   8       49.42       51.74      3.62 o 
  -4   0   8       15.47       13.75      2.16 o 
  -3   0   8      269.34      248.52      9.20 o 
  -2   0   8      120.24      128.53      5.91 o 
  -1   0   8       11.06       13.58      1.53 o 
   0   0   8        3.89        3.70      1.06 o 
   1   0   8        6.26        5.42      1.24 o 
   2   0   8       37.12       38.10      4.01 o 
   3   0   8       36.56       45.45      4.48 o 
   4   0   8        6.29        3.85      2.03 o 
   5   0   8        3.66        1.02      1.97 o 
 -10   1   8        8.28       11.67      1.77 o 
  -9   1   8        4.25        4.14      1.49 o 
  -8   1   8       26.74       30.78      3.39 o 
  -7   1   8       32.66       29.71      2.37 o 
  -6   1   8       15.28       12.40      1.48 o 
  -5   1   8       16.04       17.09      1.64 o 
  -4   1   8       32.07       29.20      1.97 o 
  -3   1   8       11.20       11.71      1.13 o 
  -2   1   8       58.03       58.09      2.17 o 
  -1   1   8       24.24       23.03      1.50 o 
   0   1   8       75.75       75.66      2.73 o 
   1   1   8       11.04        8.96      1.23 o 
   2   1   8        2.49        2.49      0.94 o 
   3   1   8       21.05       23.05      2.36 o 
   4   1   8       17.75       16.72      2.22 o 
   5   1   8       18.19       20.76      2.52 o 
 -10   2   8        8.87        7.72      1.27 o 
  -9   2   8        6.90        5.39      1.44 o 
  -8   2   8       34.92       34.07      1.90 o 
  -7   2   8        6.86        5.14      1.09 o 
  -6   2   8       12.51       13.45      1.56 o 
  -5   2   8       61.85       58.37      2.68 o 
  -4   2   8      119.91      106.94      5.49 o 
  -3   2   8       28.72       23.08      1.48 o 
  -2   2   8       53.53       48.69      2.02 o 
  -1   2   8        0.16        0.02      0.68 o 
   0   2   8      139.38      144.38      4.11 o 
   1   2   8       45.48       46.84      2.73 o 
   2   2   8      123.75      116.71      3.60 o 
   3   2   8       46.93       50.88      3.87 o 
   4   2   8       14.77       19.02      2.67 o 
   5   2   8       28.02       26.55      2.81 o 
 -10   3   8        2.19        0.70      1.05 o 
  -9   3   8       14.27       15.74      1.53 o 
  -8   3   8        1.24        1.66      0.80 o 
  -7   3   8       17.59       16.82      1.38 o 
  -6   3   8       51.79       49.63      2.09 o 
  -5   3   8       18.37       14.36      1.09 o 
  -4   3   8       80.44       93.56      2.93 o 
  -3   3   8       47.08       46.52      1.99 o 
  -2   3   8        1.05        0.96      0.70 o 
  -1   3   8       77.89       85.43      3.97 o 
   0   3   8      100.49      110.09      7.53 o 
   1   3   8        0.90        1.08      1.13 o 
   2   3   8       21.05       23.50      2.25 o 
   3   3   8       10.31       12.05      3.85 o 
   4   3   8       20.87       20.96      2.92 o 
   5   3   8       21.49       25.68      4.38 o 
  -9   4   8        0.46        0.93      0.83 o 
  -8   4   8        6.47        6.43      1.12 o 
  -7   4   8        7.37        5.99      0.99 o 
  -6   4   8        0.52       -0.06      0.56 o 
  -5   4   8       15.22       12.13      1.06 o 
  -4   4   8      144.94      131.57      3.11 o 
  -3   4   8       25.47       29.53      1.41 o 
  -2   4   8        6.20        7.46      1.09 o 
  -1   4   8       14.71       13.71      1.74 o 
   0   4   8       96.98       93.22      3.97 o 
   1   4   8       34.68       34.38      2.58 o 
   2   4   8        4.11        2.74      1.26 o 
   3   4   8        6.65       10.40      1.85 o 
   4   4   8       20.35       24.92      2.63 o 
  -9   5   8        3.69        3.57      1.00 o 
  -8   5   8        1.98        2.25      0.86 o 
  -7   5   8        7.18        5.60      1.01 o 
  -6   5   8       14.15       10.35      1.57 o 
  -5   5   8        1.48        0.44      0.57 o 
  -4   5   8        3.63        2.83      0.72 o 
  -3   5   8       52.88       48.93      1.78 o 
  -2   5   8       88.49       94.26      4.04 o 
  -1   5   8       58.61       64.64      4.31 o 
   0   5   8       15.69       17.76      2.05 o 
   1   5   8        2.46        1.86      1.19 o 
   2   5   8        7.37        8.77      2.71 o 
   3   5   8       26.99       34.68      2.95 o 
   4   5   8        0.00        0.93      1.41 o 
  -8   6   8        1.11        1.08      0.74 o 
  -7   6   8        1.50        1.82      0.78 o 
  -6   6   8        4.60        3.94      1.23 o 
  -5   6   8        0.57        0.12      0.58 o 
  -4   6   8        9.28        8.20      1.07 o 
  -3   6   8       41.13       42.67      2.10 o 
  -2   6   8       31.15       31.63      2.51 o 
  -1   6   8       19.53       21.49      3.52 o 
   0   6   8       25.06       29.20      2.58 o 
   1   6   8        6.63       11.69      2.59 o 
   2   6   8       27.74       29.61      2.78 o 
   3   6   8        4.11        4.11      1.59 o 
  -7   7   8        0.15        1.26      0.96 o 
  -6   7   8        3.12        2.84      0.81 o 
  -5   7   8        1.70        2.79      0.77 o 
  -4   7   8        4.58        3.22      0.92 o 
  -3   7   8        8.30        7.70      1.58 o 
  -2   7   8       82.46       84.54      4.06 o 
  -1   7   8        6.23        6.20      1.53 o 
   0   7   8        4.15        1.35      1.26 o 
   1   7   8       10.24        8.18      2.44 o 
   2   7   8        2.61        3.11      1.49 o 
   3   7   8       14.22       15.93      3.40 o 
  -6   8   8       12.06       14.20      1.32 o 
  -5   8   8        7.49        6.09      1.52 o 
  -4   8   8        9.94        8.47      1.28 o 
  -3   8   8        4.54        4.00      1.47 o 
  -2   8   8        5.37        7.96      1.77 o 
  -1   8   8        0.72        0.32      1.07 o 
   0   8   8        0.46       -0.18      1.14 o 
   1   8   8        1.66        1.69      1.65 o 
   2   8   8        2.05        1.65      2.25 o 
  -5   9   8       13.53       13.95      1.62 o 
  -4   9   8        2.86        1.98      1.41 o 
  -3   9   8       12.34       12.59      2.02 o 
  -2   9   8        1.98        1.79      1.57 o 
  -1   9   8        0.03       -0.49      1.17 o 
   0   9   8        3.04        4.26      1.72 o 
  -9   0   9       20.36       18.03      2.91 o 
  -8   0   9        8.57        4.73      1.80 o 
  -7   0   9       14.41       14.07      2.48 o 
  -6   0   9        0.05        1.20      1.31 o 
  -5   0   9        0.07       -1.02      1.02 o 
  -4   0   9        3.47        1.62      1.27 o 
  -3   0   9       82.34       80.56      4.76 o 
  -2   0   9        5.89        4.94      1.59 o 
  -1   0   9        3.21        3.19      1.75 o 
   0   0   9        4.84        5.38      1.75 o 
   1   0   9       73.05       70.78      5.26 o 
   2   0   9       50.66       51.51      4.86 o 
   3   0   9       28.11       31.76      4.01 o 
   4   0   9       14.04       19.79      3.56 o 
  -9   1   9        9.83        9.18      3.42 o 
  -8   1   9        3.34        3.86      1.18 o 
  -7   1   9       10.93       11.48      2.93 o 
  -6   1   9       22.36       20.89      1.93 o 
  -5   1   9        2.20        2.66      1.01 o 
  -4   1   9      121.94      120.22      4.23 o 
  -3   1   9        3.54        1.72      0.90 o 
  -2   1   9      120.84      118.29      4.19 o 
  -1   1   9       29.85       36.90      4.48 o 
   0   1   9       34.12       34.88      2.00 o 
   1   1   9       19.85       27.21      2.35 o 
   2   1   9        7.76        6.42      2.68 o 
   3   1   9        6.50        9.60      1.91 o 
   4   1   9        2.76        2.56      1.71 o 
  -9   2   9        0.99        1.53      1.19 o 
  -8   2   9       10.12        8.05      1.47 o 
  -7   2   9        2.04        0.92      1.75 o 
  -6   2   9       10.18       10.49      1.53 o 
  -5   2   9        5.31        4.45      1.20 o 
  -4   2   9        6.27        6.38      1.58 o 
  -3   2   9       39.48       29.41      2.77 o 
  -2   2   9        1.57        0.36      0.78 o 
  -1   2   9       16.42       17.92      1.55 o 
   0   2   9        6.56        3.82      1.27 o 
   1   2   9       51.47       44.48      8.62 o 
   2   2   9       28.07       30.44      2.61 o 
   3   2   9        1.47       -1.70      1.70 o 
   4   2   9        7.03        7.65      1.89 o 
  -9   3   9       18.42       19.12      1.70 o 
  -8   3   9       14.38       14.90      2.16 o 
  -7   3   9        1.21        0.87      0.95 o 
  -6   3   9        0.04        1.71      0.97 o 
  -5   3   9        9.86        7.74      1.28 o 
  -4   3   9        9.10        8.74      1.19 o 
  -3   3   9       54.70       53.74      2.30 o 
  -2   3   9       56.28       56.79      2.40 o 
  -1   3   9       50.10       56.93      3.10 o 
   0   3   9      207.28      209.93      6.68 o 
   1   3   9        9.11       10.03      1.78 o 
   2   3   9        0.77       -0.26      1.24 o 
   3   3   9       27.61       28.19      2.70 o 
  -9   4   9       26.33       25.53      2.14 o 
  -8   4   9        4.59        7.83      1.24 o 
  -7   4   9        1.15        0.65      0.80 o 
  -6   4   9       22.58       21.79      1.59 o 
  -5   4   9        2.70        1.66      0.68 o 
  -4   4   9       25.34       19.46      2.80 o 
  -3   4   9       28.19       29.09      1.83 o 
  -2   4   9       28.81       30.08      4.66 o 
  -1   4   9       22.68       20.09      2.34 o 
   0   4   9        3.48        5.55      1.46 o 
   1   4   9        8.53        9.22      1.77 o 
   2   4   9        6.06        8.60      3.47 o 
   3   4   9       15.45       15.45      2.25 o 
  -8   5   9       14.21       15.26      1.51 o 
  -7   5   9        0.80       -0.16      0.74 o 
  -6   5   9        2.78        2.35      0.81 o 
  -5   5   9       39.98       37.08      2.62 o 
  -4   5   9       21.93       21.72      1.39 o 
  -3   5   9       20.79       18.77      2.14 o 
  -2   5   9       11.05       11.32      1.78 o 
  -1   5   9       34.16       32.86      2.69 o 
   0   5   9      109.85      124.02      5.06 o 
   1   5   9        2.98        2.27      1.32 o 
   2   5   9        1.18       -0.58      1.26 o 
   3   5   9       16.69       19.03      3.50 o 
  -7   6   9        0.45        0.79      0.73 o 
  -6   6   9        6.20        7.25      1.05 o 
  -5   6   9        0.29        1.47      0.73 o 
  -4   6   9       10.17        9.67      1.30 o 
  -3   6   9       36.58       44.26      5.69 o 
  -2   6   9       10.30       12.05      1.92 o 
  -1   6   9        6.56        9.05      2.35 o 
   0   6   9       10.12        9.54      2.33 o 
   1   6   9       11.49       13.40      2.52 o 
   2   6   9        3.54        4.45      1.70 o 
  -6   7   9        2.58        3.56      0.93 o 
  -5   7   9        3.20        3.21      1.11 o 
  -4   7   9        0.66       -0.02      0.83 o 
  -3   7   9       39.19       34.92      4.32 o 
  -2   7   9       27.83       29.41      2.75 o 
  -1   7   9       25.40       21.71      2.57 o 
   0   7   9        5.73        4.36      1.54 o 
   1   7   9        1.24        1.93      1.55 o 
  -5   8   9        8.24        9.43      1.44 o 
  -4   8   9        9.27       10.27      1.92 o 
  -3   8   9        4.93        5.76      1.60 o 
  -2   8   9       24.37       31.37      2.95 o 
  -1   8   9       11.74       12.19      2.21 o 
  -8   0  10        7.94       10.75      2.49 o 
  -7   0  10        0.05        1.02      1.46 o 
  -6   0  10        4.55        4.80      1.75 o 
  -5   0  10        1.69        3.12      1.69 o 
  -4   0  10        2.10       -1.08      1.08 o 
  -3   0  10       22.67       13.51      2.42 o 
  -2   0  10       46.56       45.08      3.94 o 
  -1   0  10        0.54       -0.63      1.46 o 
  -8   1  10        7.20        4.66      1.36 o 
  -7   1  10       10.80       16.49      1.98 o 
  -6   1  10        6.03        5.18      1.32 o 
  -5   1  10        6.56        7.19      1.44 o 
  -4   1  10        0.56        0.35      1.70 o 
  -3   1  10       12.64       15.47      1.87 o 
  -2   1  10        9.16        8.57      1.48 o 
  -1   1  10       23.06       29.85      3.00 o 
   0   1  10       11.75       16.67      2.76 o 
   1   1  10       11.35       13.66      3.32 o 
   2   1  10        8.94        9.33      2.88 o 
  -8   2  10       20.19       28.26      2.49 o 
  -7   2  10       15.42       17.19      2.01 o 
  -6   2  10        5.02        3.90      1.18 o 
  -5   2  10        2.48        2.66      1.09 o 
  -4   2  10        9.14        8.33      1.49 o 
  -3   2  10       12.25        9.64      1.54 o 
  -2   2  10       66.75       73.45      3.46 o 
  -1   2  10       70.78       73.87      4.99 o 
   0   2  10       13.16       10.23      2.07 o 
   1   2  10        1.66        1.64      1.71 o 
   2   2  10        0.98       -0.17      2.08 o 
  -8   3  10        4.44        2.40      1.30 o 
  -7   3  10        9.02       10.04      1.65 o 
  -6   3  10        1.91        0.50      1.13 o 
  -5   3  10       10.10        9.78      1.61 o 
  -4   3  10        2.41        2.21      1.10 o 
  -3   3  10        5.36        7.24      1.50 o 
  -2   3  10        2.33        3.07      1.29 o 
  -1   3  10        6.74        5.25      1.50 o 
   0   3  10       15.88       18.59      5.28 o 
   1   3  10        2.95        1.23      2.12 o 
   2   3  10        1.78        0.11      1.42 o 
  -7   4  10       21.95       27.22      2.39 o 
  -6   4  10        2.27        1.04      1.05 o 
  -5   4  10        4.46        5.00      1.34 o 
  -4   4  10       18.73       15.92      1.90 o 
  -3   4  10        0.05        0.25      1.05 o 
  -2   4  10       10.94       10.43      2.49 o 
  -1   4  10       51.78       63.19      3.53 o 
   0   4  10        2.73        2.17      1.44 o 
   1   4  10       28.46       30.07      3.85 o 
  -7   5  10       14.20       11.62      3.12 o 
  -6   5  10        0.45       -0.55      1.02 o 
  -5   5  10       10.04       16.70      2.10 o 
  -4   5  10       33.66       36.32      4.16 o 
  -3   5  10        5.67        7.80      2.71 o 
  -2   5  10       16.76       18.77      3.68 o 
  -1   5  10        6.79        7.47      1.84 o 
   0   5  10       34.22       46.29      8.59 o 
   1   5  10        2.88        2.25      1.68 o 
  -6   6  10        5.58        3.61      1.15 o 
  -5   6  10        6.80        8.95      1.98 o 
  -4   6  10       20.96       16.41      2.22 o 
  -3   6  10       19.71       24.46      2.56 o 
  -2   6  10       28.83       28.73      2.83 o 
  -1   6  10       15.74       22.58      2.65 o 
   0   6  10        2.62        3.34      1.62 o 
  -3   7  10        7.62        7.47      3.33 o 
  -7   0  11        4.33       -0.37      1.52 o 
  -6   0  11       30.80       26.63      3.41 o 
  -5   0  11       12.07       15.16      2.76 o 
  -4   0  11        2.01        3.34      1.89 o 
  -3   0  11        0.06        0.86      1.67 o 
  -2   0  11        0.00       -1.53      1.53 o 
  -1   0  11        0.00        0.93      1.62 o 
  -7   1  11       18.59       24.52      2.45 o 
  -6   1  11        6.02        5.74      1.43 o 
  -5   1  11        3.73        2.43      1.23 o 
  -4   1  11        1.86        1.37      1.13 o 
  -3   1  11        5.59        7.61      1.60 o 
  -2   1  11        0.25        0.80      1.59 o 
  -1   1  11        3.95        4.62      2.18 o 
  -7   2  11        7.59       10.26      2.00 o 
  -6   2  11        8.38        9.93      1.72 o 
  -5   2  11        0.99        1.20      1.12 o 
  -4   2  11        4.24        5.01      1.44 o 
  -3   2  11       19.25       22.00      2.27 o 
  -2   2  11        9.18       11.43      2.67 o 
  -1   2  11       26.25       25.91      3.57 o 
   0   2  11        1.46        1.83      2.16 o 
  -6   3  11        4.66        4.05      1.37 o 
  -5   3  11        0.95        0.44      1.03 o 
  -4   3  11        7.57        7.31      1.60 o 
  -3   3  11        4.86        7.54      2.36 o 
  -2   3  11       18.15       15.41      3.10 o 
  -1   3  11       13.40        9.27      2.60 o 
  -5   4  11       10.56       15.85      2.26 o 
  -4   4  11        6.18        5.96      2.22 o 
  -3   4  11        9.74       14.77      3.13 o 
  -2   4  11        8.63        5.78      2.40 o 
  -1   4  11        3.43        0.04      1.50 o 
                                                 
